# Supplementary material for: The impact of network positions in scientific collaboration on pharmaceutical firms' technological innovation performance: Moderating roles of scientific collaboration strength and patent stock
Source: Front Public Health. 2022 Aug 10;10:980845. doi: 10.3389/fpubh.2022.980845 (PMC9401607; doi:10.3389/fpubh.2022.980845)
Supplement: Supplementary file 1 [file Table_1.XLSX]

## Sheet: data
Firmcode	Year	Region	Industry_H	Industry_Z	Industry_S	Totalassets	Firmage	RDSpendSumRatio		Leverage	ROA	Export	SOE	Invention_grant	Innovationg	Patent_stock	Constra	CPapernumber	Partners	Degree
企业序号	年份	所属区域：东部为1、中部为2、西部为3、东北地区为4	化学药	中成药	生物制药	企业总资产	企业年龄	研发投入占营业收入比例(%)	研发补助	资产负债率	ROA	出口	国有企业	发明专利授权t	技术创新绩效（t+1和t+2的专利授权数）	技术知识积累（t年以前）	t-2至t+2	共同发表论文数（t-2至t+2）	合作伙伴数量（t-2至t+2）	中心性-绝对
Firmcode	Year	Region	Industry_H	Industry_Z	Industry_S	Totalassets	Firmage	RDSpendSumRatio	RD_sub	Leverage	ROA	Export	SOE	Invention_grant	Innovationg	Patent_stock	Constra	Papernumber	Partners	Degree
1	2007	2	1	0	0	1.08862e+09	11			0.413116	0.00541	0	1		4
1	2008	2	1	0	0	1.16556e+09	12		1426206	0.438817	0.013039	0	1		6
1	2009	2	1	0	0	1.20547e+09	13		4.99324e+06	0.436987	0.019666	0	1	4	5	0
1	2010	2	1	0	0	1.27583e+09	14		1.09011e+07	0.40916	0.031726	0	1	2	9	4
1	2011	2	1	0	0	1.31823e+09	15		6.02001e+06	0.419497	0.007528	0	0	3	8	6
1	2012	2	1	0	0	1.45049e+09	16	1.34	1.1031e+07	0.465688	0.012473	1	0	6	2	9
1	2013	2	1	0	0	1.98102e+09	17	1.89	1.19072e+07	0.467801	0.013724	1	0	2	0	15
1	2014	2	1	0	0	2.23753e+09	18	1.77	9.46293e+06	0.487414	0.018376	1	0		1	17
1	2015	2	1	0	0	2.30528e+09	19	2.21	1.13114e+07	0.486291	0.01365	1	0		1	17
1	2016	2	1	0	0	2.49037e+09	20	1.74	7.50327e+07	0.537108	0.018355	1	0	1	0	17
1	2017	2	1	0	0	2.76771e+09	21	2.45	121409	0.559038	0.023611	1	0		0	18
1	2018	2	1	0	0	3.008e+09	22	2.92	47690	0.570549	0.020182	1	0		0	18
1	2019	2	1	0	0	3.55961e+09	23	2.73	2.32522e+07	0.627174	0.022646	1	0		0	18
1	2020	2	1	0	0	3.63621e+09	24	2.79	34217801	0.601789	0.028078	1	0			18
1	2021															18
2	2007	1	0	1	0	1.6069e+09	15			0.214278	0.131043	0	1	1	7	7	0.377056	6	4	7
2	2008	1	0	1	0	1.89318e+09	16		800000	0.234181	0.156425	0	1	2	8	8	0.331549	3	4	4
2	2009	1	0	1	0	3.11673e+09	17		1.85351e+06	0.210992	0.130605	0	1	5	6	10	0.555556	3	2	3
2	2010	1	0	1	0	3.59772e+09	18		3.82423e+06	0.2169	0.165138	0	1	3	11	15	0.375	4	3	4
2	2011	1	0	1	0	4226349298	19		1.11431e+07	0.177752	0.205913	0	1	3	48	18	0.342922	5	4	6
2	2012	1	0	1	0	5.32566e+09	20	3.74	1.38214e+07	0.190484	0.197828	0	1	8	61	21	0.261957	8	6	10
2	2013	1	0	1	0	5.97972e+09	21	3.07	1.7047e+07	0.149746	0.203975	0	1	40	47	29	0.196525	10	8	13
2	2014	1	0	1	0	7.45993e+09	22	3.13	2.75128e+07	0.192	0.183953	0	1	21	49	69	0.170132	14	12	19
2	2015	1	0	1	0	8.60902e+09	23	2.86	1.35357e+07	0.177256	0.190244	0	1	26	43	90	0.141709	18	17	26
2	2016	1	0	1	0	9.94957e+09	24	2.66	1.84754e+07	0.157136	0.186454	0	1	23	36	116	0.116214	30	28	45
2	2017	1	0	1	0	1.2376e+10	25	3.06	1.66513e+07	0.202369	0.165158	0	1	20	23	139	0.101206	39	32	58
2	2018	1	0	1	0	1.387e+10	26	3.32	2.70524e+07	0.183198	0.150441	0	1	16	7	159	0.0682841	54	53	94
2	2019	1	0	1	0	1.16537e+10	27	6.96	2.52677e+07	0.139923	-0.038218	0	1	7	1	175	0.0618066	79	72	136
2	2020	1	0	1	0	1.095e+10	28	4.51	6.24564e+07	0.107124	0.003741	0	1	0		182
2	2021													1		182
3	2007	1	1	1	0	2.94572e+09	16		5.37841e+06	0.32413	0.177675	0	0	2	17	16	1	1	1	1
3	2008	1	1	1	0	2.92381e+09	17		9.19832e+06	0.372558	0.024936	0	0	6	22	18	1	1	1	1
3	2009	1	1	1	0	3.12438e+09	18		5881749	0.287711	0.164447	0	0	11	16	24	1	1	1	1
3	2010	1	1	1	0	3.66199e+09	19		1.32086e+07	0.279313	0.123564	0	0	11	14	35	1	1	1	1
3	2011	1	1	1	0	4.60291e+09	20		3.20466e+07	0.345714	0.084251	0	0	5	21	46	0.242477	4	6	6
3	2012	1	1	1	0	5.63375e+09	21	5.11	4.20645e+07	0.435524	0.084353	0	0	9	29	51	0.213991	5	8	9
3	2013	1	1	1	0	6.56601e+09	22	5.05	3.88427e+07	0.451033	0.079803	0	0	12	20	60	0.203676	8	10	14
3	2014	1	1	1	0	7.30261e+09	23	5.23	6.68275e+07	0.440964	0.075812	0	0	17	15	72	0.158152	11	12	18
3	2015	1	1	1	0	8.07754e+09	24	5.67	1.2768e+08	0.404534	0.081654	0	0	3	14	89	0.108237	16	17	24
3	2016	1	1	1	0	1.05293e+10	25	6.2	1.28101e+08	0.325153	0.07882	0	0	12	8	92	0.11509	14	16	21
3	2017	1	1	1	0	1.58977e+10	26	6.75	9.19648e+07	0.293382	0.282286	0	0	2	7	104	0.0961075	15	17	21
3	2018	1	1	1	0	1.74373e+10	27	7.76	2.60262e+08	0.326166	0.067769	0	0	6	2	106	0.107773	14	16	20
3	2019	1	1	1	0	1.79765e+10	28	8.82	1.56276e+08	0.317149	0.081305	0	0	1	1	112	0.14832	12	13	17
3	2020	1	1	1	0	2.05908e+10	29	9.41	2.16183e+08	0.337565	0.103509	0	0	1		113
3	2021															114
4	2007	3	1	1	0	2.86316e+09	15		2799950	0.502378	0.118115	0	1		8	40	0.293041	11	10	16
4	2008	3	1	1	0	4.93717e+09	16		2.7461e+07	0.354562	0.093886	0	1	3	5	40	0.252953	15	13	22
4	2009	3	1	1	0	6.00535e+09	17		1.47987e+07	0.39556	0.101442	1	1	5	0	43	0.234747	17	15	25
4	2010	3	1	1	0	7.63306e+09	18		4.58589e+06	0.421651	0.121359	1	1		1	48	0.198297	23	17	33
4	2011	3	1	1	0	9.09092e+09	19		2.12999e+07	0.38892	0.1332	1	1		4	48	0.161494	23	18	35
4	2012	3	1	1	0	1.0664e+10	20	0.69	3.06237e+07	0.341024	0.148398	1	1	1	4	48	0.140876	20	18	31
4	2013	3	1	1	0	1.28809e+10	21	1.15	5.78535e+07	0.299057	0.180224	1	1	3	2	49	0.102554	20	22	32
4	2014	3	1	1	0	1.63413e+10	22	0.84	8.37297e+07	0.308801	0.152823	1	1	1	1	52	0.0881971	21	23	32
4	2015	3	1	1	0	1.92909e+10	23	0.48	6.80907e+07	0.298748	0.142843	1	1	1	3	53	0.0672136	20	26	31
4	2016	3	1	1	0	2.45866e+10	24	0.4	7.73928e+07	0.355604	0.119207	1	1		6	54	0.0964251	19	27	36
4	2017	3	1	1	0	2.77025e+10	25	0.35	7.8369e+07	0.345081	0.113078	1	1	3	3	54	0.112666	26	26	50
4	2018	3	1	1	0	3.03776e+10	26	0.41	9.0936e+07	0.344171	0.108295	1	1	3	2	57	0.104949	30	27	54
4	2019	3	1	1	0	4.9658e+10	27	0.59	2.17672e+08	0.232755	0.084036	1	1		2	60	0.104034	37	28	65
4	2020	3	1	1	0	55219448243	28	0.55	1.78561e+08	0.305607	0.099802	1	1	2		60
4	2021															62
5	2007	1	1	1	0	6.35676e+08	16		3985800	0.443146	-0.047423	1	0		0	0
5	2008	1	1	1	0	734563338	17		8.05658e+06	0.442172	0.064321	1	0		0	0
5	2009	1	1	1	0	8.45062e+08	18		20105000	0.473074	0.08482	1	0		1	0
5	2010	1	1	1	0	1.07824e+09	19		4596878	0.543872	0.03485	1	0		1	0
5	2011	1	1	1	0	2.01976e+09	20		7507800	0.340401	0.054033	1	0	1	0	0
5	2012	1	1	1	0	2.76151e+09	21	5.12	8871071	0.460584	0.028655	1	0		0	1	0.9225	1	2	2
5	2013	1	1	1	0	3.47192e+09	22	8.13	8.23602e+06	0.542144	0.029313	1	0		0	1	0.902778	1	2	2
5	2014	1	1	1	0	3.67337e+09	23	4.29	2.47516e+07	0.529454	0.046446	1	0		0	1	0.9225	1	2	2
5	2015	1	1	1	0	4.8822e+09	24	1.96	1.59106e+07	0.480438	0.040493	1	0		0	1	0.865	1	2	2
5	2016	1	1	1	0	9.60729e+09	25	4.07	3.87039e+07	0.413974	0.016585	1	0		0	1	0.865	1	2	2
5	2017	1	1	1	0	1.05474e+10	26	3.41	3.84622e+07	0.518631	0.007699	1	0		0	1
5	2018	1	1	1	0	1.03364e+10	27	3.4	2.45729e+07	0.533162	0.009898	1	0		0	1
5	2019	1	1	1	0	1.07769e+10	28	8.55	2.59583e+07	0.57032	-0.018062	1	0		0	1	0.515957	1	3	3
5	2020	1	1	1	0	1.02792e+10	29	10.86	5.7009e+07	0.613627	-0.063678	1	1			1
5	2021															1
6	2007	4	1	0	0	3.05128e+09	15		6.17839e+06	0.708574	0.015401	1	1	3	3	2	1.125	1	2	2
6	2008	4	1	0	0	4.10399e+09	16		8.2264e+06	0.616339	0.087217	1	1	1	4	5	0.4	3	5	5
6	2009	4	1	0	0	6.07893e+09	17		4.39421e+06	0.662181	0.078317	1	1	2	7	6	0.223098	7	9	11
6	2010	4	1	0	0	5.60536e+09	18		2.82403e+07	0.630044	0.010217	1	1	2	14	8	0.211704	9	10	13
6	2011	4	1	0	0	5.87237e+09	19		7.7183e+07	0.702104	-0.06526	1	1	5	21	10	0.305313	12	9	15
6	2012	4	1	0	0	5.99328e+09	20	3.1	5.0942e+07	0.706934	0.000906	1	1	9	27	15	0.275057	14	11	18
6	2013	4	1	0	0	7.5546e+09	21		1.91944e+07	0.788334	-0.021868	1	1	12	22	24	0.312436	17	10	22
6	2014	4	1	0	0	8.57287e+09	22	2.77	2.18366e+07	0.677917	0.009777	1	1	15	25	36	0.309476	14	8	18
6	2015	4	1	0	0	8.69263e+09	23	3.1	2.56059e+07	0.723788	-0.045113	1	1	7	21	51	0.30509	16	10	22
6	2016	4	1	0	0	9.78998e+09	24	1.63	3.95573e+07	0.751378	0.002691	1	1	18	9	58	0.242826	20	13	28
6	2017	4	1	0	0	1.0593e+10	25	2.18	3.52202e+07	0.759463	0.00869	1	1	3	6	76	0.236679	21	15	29
6	2018	4	1	0	0	1.17187e+10	26	2.73	5.13306e+07	0.693411	0.017184	1	0	6	0	79	0.233937	18	14	24
6	2019	4	1	0	0	1.25398e+10	27	1.71	4.98985e+07	0.687569	0.013592	1	0		0	85	0.233407	18	13	23
6	2020	4	1	0	0	1.21657e+10	28	1.7	7.39883e+07	0.661161	0.00089	1	0			85
6	2021															85
7	2007	4	1	1	0	5.6385e+09	15		4.30225e+07	0.132116	0.355021	0	0		0	0
7	2008	4	1	1	0	5.77755e+09	16		4.09743e+07	0.109864	0.153388	0	0		0	0
7	2009	4	1	1	0	7.16221e+09	17		1.94875e+07	0.084029	0.193436	0	0		0	0
7	2010	4	1	1	0	7.89819e+09	18		5.33612e+07	0.082605	0.158931	0	0		0	0
7	2011	4	1	1	0	1.00807e+10	19		8.05801e+07	0.097797	0.196707	1	0		0	0
7	2012	4	1	1	0	1.09615e+10	20	1.25	5.20869e+07	0.110211	0.059287	1	0		0	0
7	2013	4	1	1	0	1.21064e+10	21	2.8	7.44824e+07	0.11983	0.087739	0	0		0	0	0.823993	1	2	2
7	2014	4	1	1	0	1.37695e+10	22	3.98	4.33939e+07	0.080649	0.102966	0	0		0	0	0.306572	3	5	5
7	2015	4	1	1	0	1.9834e+10	23	4.04	1.19913e+08	0.113463	0.13118	0	0		0	0	0.305963	3	5	5
7	2016	4	1	1	0	2.03405e+10	24	3.31	1.07514e+08	0.072096	0.081406	0	0		0	0	0.306656	3	5	5
7	2017	4	1	1	0	2.18546e+10	25	3.16	1.14364e+08	0.060306	0.084428	0	0		0	0	0.306582	3	5	5
7	2018	4	1	1	0	2.46585e+10	26	3.72	1.08915e+08	0.138458	0.037498	0	0		0	0	0.488662	2	3	3
7	2019	4	1	1	0	2.58009e+10	27	5.26	1.1421e+08	0.130081	0.054006	0	0		0	0
7	2020	4	1	1	0	2.73535e+10	28	4.3	1.03985e+08	0.139806	0.061835	0	0			0
7	2021															0
8	2007	2	0	1	0	3.08483e+08	12		6.79917e+06	0.236784	0.126977	0	0		0	0
8	2008	2	0	1	0	4.37802e+08	13		3499080	0.301966	0.160257	0	0		0	0
8	2009	2	0	1	0	1.06088e+09	14		2502040	0.192029	0.156026	0	0		0	0
8	2010	2	0	1	0	1.47818e+09	15		6786800	0.382993	0.152685	0	0		0	0
8	2011	2	0	1	0	1.60279e+09	16		8.63256e+06	0.287424	0.1908	0	0		0	0
8	2012	2	0	1	0	2.09487e+09	17	1.26	1.05135e+07	0.182733	0.131817	0	0		0	0
8	2013	2	0	1	0	2.32872e+09	18	1.29	10443477	0.167416	0.092756	0	0		0	0
8	2014	2	0	1	0	2.5971e+09	19	0.74	7.39288e+06	0.167517	0.124698	0	0		0	0
8	2015	2	0	1	0	3.15627e+09	20	0.49	7.81436e+06	0.175971	0.138007	0	0		0	0
8	2016	2	0	1	0	3.8649e+09	21	0.78	6.77934e+06	0.170875	0.111463	0	0		0	0
8	2017	2	0	1	0	4.16739e+09	22	0.71	5.61567e+06	0.166758	0.105858	0	0		0	0
8	2018	2	0	1	0	4.61666e+09	23	1.16	6.70749e+06	0.151987	0.126517	0	0		0	0
8	2019	2	0	1	0	4.98443e+09	24	1.04	1.15603e+07	0.126889	0.124247	0	0		0	0
8	2020	2	0	1	0	6.30505e+09	25	0.99	1.07776e+07	0.110156	0.104306	0	0			0
8	2021															0
9	2007	4	0	1	1	1.51177e+09	15		2478300	0.67163	0.010541	0	1		0	0
9	2008	4	0	1	1	1.54752e+09	16		4948770	0.630745	0.03303	0	1		0	0
9	2009	4	0	1	1	1.55081e+09	17		8.91403e+06	0.554468	0.084538	0	1		0	0
9	2010	4	0	1	1	1.76162e+09	18		2.53741e+07	0.543646	0.071861	0	1		0	0
9	2011	4	0	1	1	2.05853e+09	19		3.97661e+07	0.540351	0.080082	1	1		0	0
9	2012	4	0	1	1	2.31438e+09	20	4.95	1.80434e+07	0.436626	0.173536	1	1		0	0
9	2013	4	0	1	1	2.80464e+09	21	4.78	1.38154e+07	0.39257	0.15011	1	1		0	0
9	2014	4	0	1	1	3.14842e+09	22	6.48	1.81477e+07	0.350592	0.141091	1	1		0	0
9	2015	4	0	1	1	3.8155e+09	23	8.01	1.76839e+07	0.361767	0.141134	1	1		0	0
9	2016	4	0	1	1	6.20352e+09	24	9.14	2.86276e+07	0.282593	0.109119	1	1		0	0
9	2017	4	0	1	1	7.35144e+09	25	8.5	2.06281e+07	0.29261	0.126181	1	1		0	0
9	2018	4	0	1	1	9.41305e+09	26	7.37	2.88629e+07	0.327952	0.155403	1	1		0	0
9	2019	4	0	1	1	1.27213e+10	27	5.51	2.16426e+07	0.307654	0.184665	1	1		0	0
9	2020	4	0	1	1	1.68446e+10	28	7.95	7.45141e+07	0.268417	0.196363	1	1			0
9	2021															0
10	2007	1	0	0	1	1.61413e+09	11		5.3671e+06	0.535286	0.017238	1	0		0	0
10	2008	1	0	0	1	1.74112e+09	12		3565000	0.558839	0.014935	1	0		0	0
10	2009	1	0	0	1	1.74969e+09	13		4.70371e+06	0.545757	0.018782	1	0		0	0
10	2010	1	0	0	1	1.84457e+09	14		8.85435e+06	0.561648	0.010849	1	0		0	0
10	2011	1	0	0	1	2.06175e+09	15		1.14133e+07	0.608746	0.001567	1	0		0	0
10	2012	1	0	0	1	4.10722e+09	16	3.03	2.10601e+07	0.667519	0.03276	1	0		0	0
10	2013	1	0	0	1	4.66226e+09	17	2.81	2.51255e+07	0.601517	0.03453	1	0		1	0
10	2014	1	0	0	1	5.06181e+09	18	3.93	3.76727e+07	0.544443	0.064545	1	0		2	0
10	2015	1	0	0	1	5.39494e+09	19	4.44	4.94236e+07	0.552026	0.038597	1	0	1	3	0
10	2016	1	0	0	1	5.61896e+09	20	4.22	4.36353e+07	0.534345	0.046788	1	0	1	11	1
10	2017	1	0	0	1	5.69112e+09	21	4.37	5.38236e+07	0.464079	0.045086	1	0	2	12	2	1.125	1	2	2
10	2018	1	0	0	1	5.75077e+09	22	4.57	7.02207e+07	0.418463	0.064438	1	0	9	7	4	1.125	1	2	2
10	2019	1	0	0	1	6.52259e+09	23	4.71	8.98088e+07	0.422317	0.084844	1	0	3	4	13	1.125	1	2	2
10	2020	1	0	0	1	7.49479e+09	24	4.51	9.56016e+07	0.41417	0.108973	1	0	4		16
10	2021															20
11	2007	1	1	0	0	2.27071e+09	15		5479000	0.243959	0.016798	0	1	2	6	10	0.308274	7	10	17
11	2008	1	1	0	0	2.16173e+09	16		15762000	0.312127	0.018352	0	1	4	12	12	0.25233	9	12	19
11	2009	1	1	0	0	2.62619e+09	17		2568000	0.364111	0.040339	0	1	2	21	16	0.239865	9	13	19
11	2010	1	1	0	0	2.73956e+09	18		7336000	0.374158	0.037512	0	1	10	24	18	0.215531	7	10	11
11	2011	1	1	0	0	3.00419e+09	19		29259000	0.417567	0.026503	0	1	11	30	28	0.207122	5	5	5
11	2012	1	1	0	0	3.62827e+09	20		43103000	0.510238	0.007238	0	1	13	22	39	0.260064	4	4	4
11	2013	1	1	0	0	3.84935e+09	21		55578000	0.533215	0.009952	0	1	17	8	52	0.338076	6	4	6
11	2014	1	1	0	0	4.24515e+09	22		112515000	0.549634	0.016097	1	1	5	9	69	0.388889	6	3	6
11	2015	1	1	0	0	4.49212e+09	23		2.52209e+07	0.55832	0.020927	1	1	3	12	74	0.388889	6	3	6
11	2016	1	1	0	0	4.72279e+09	24		1.90102e+07	0.559729	0.028171	1	1	6	14	77	0.402492	6	3	6
11	2017	1	1	0	0	5.27365e+09	25		1.91116e+07	0.510879	0.041954	1	1	6	10	83	0.285213	6	4	6
11	2018	1	1	0	0	5.91616e+09	26		2.19952e+07	0.527302	0.046362	1	1	8	5	89	0.25	4	4	4
11	2019	1	1	0	0	6.43602e+09	27		4.09525e+07	0.5167	0.050204	1	1	2	3	97	0.210562	7	8	9
11	2020	1	1	0	0	7.09295e+09	28		3.93295e+07	0.521879	0.048938	1	1	3		99
11	2021															102
12	2007	4	1	1	0	8.09428e+08	15		6260000	0.33669	0.023262	0	1		0	0
12	2008	4	1	1	0	8.11589e+08	16		1800000	0.317289	0.021168	0	1		2	0
12	2009	4	1	1	0	8.69228e+08	17		5034700	0.328286	0.034273	0	1		4	0
12	2010	4	1	1	0	9.02597e+08	18		4500000	0.339804	0.013315	0	1	2	3	0
12	2011	4	1	1	0	8.79822e+08	19		4875000	0.309937	0.012777	0	1	2	2	2
12	2012	4	1	1	0	8.94891e+08	20	5.4	475000	0.30762	0.00431	0	1	1	2	4
12	2013	4	1	1	0	1.10699e+09	21	4.35	5000000	0.444368	0.003697	0	0	1	2	5
12	2014	4	1	1	0	1.28559e+09	22	0.99	490000	0.487007	0.004018	0	0	1	1	6
12	2015	4	1	1	0	4.15569e+09	23	4.02	608500	0.459446	0.001651	0	0	1	0	7
12	2016	4	1	1	0	5.30352e+09	24	4.96	1.46171e+07	0.215342	0.039958	0	0		1	8
12	2017	4	1	1	0	5.72684e+09	25	3.97	7.09096e+06	0.228451	0.044892	0	0		1	8	0.406541	4	5	9
12	2018	4	1	1	0	5.99707e+09	26	3.55	3.237e+07	0.208321	0.054897	0	0	1	0	8	0.429932	5	5	10
12	2019	4	1	1	0	4.69805e+09	27	4.44	3.67441e+07	0.432534	-0.434848	0	0		0	9	0.412441	5	5	10
12	2020	4	1	1	0	4.97708e+09	28	5.21	4.02239e+07	0.536812	-0.072464	0	0			9
12	2021															9
13	2007	3	1	0	0	7.60692e+08	15		1710000	0.600349	0.017256	0	1	2	2	5	0.414541	6	4	7
13	2008	3	1	0	0	8.01356e+08	16		4819980	0.605379	0.01682	0	1	1	7	7	0.480903	5	4	6
13	2009	3	1	0	0	1.3158e+09	17		11911853	0.561103	0.051324	0	1	1	11	8	0.480903	5	4	6
13	2010	3	1	0	0	1.97915e+09	18		6020360	0.570731	0.135934	1	1	6	13	9	0.480903	5	4	6
13	2011	3	1	0	0	2.74586e+09	19		1.15172e+07	0.621211	0.04186	1	1	5	17	15
13	2012	3	1	0	0	3.64065e+09	20	1.68	1.15523e+07	0.697721	0.020601	1	1	8	19	20
13	2013	3	1	0	0	4.22906e+09	21	1.44	9.09894e+06	0.721491	0.017715	1	1	9	11	28
13	2014	3	1	0	0	4.61208e+09	22	2.87	1.09849e+07	0.75428	-0.008231	1	1	10	1	37	1	1	1	1
13	2015	3	1	0	0	3.12386e+09	23	0.65	7.64821e+06	0.638146	0.003753	1	1	1	2	47	1	1	1	1
13	2016	3	1	0	0	2.04178e+09	24	0.25	62700	0.442488	0.005469	1	1		2	48	1	1	1	1
13	2017	3	1	0	0	2.07594e+09	25	0.62	5.65062e+06	0.435803	0.015964	1	1	2	0	48	1	1	1	1
13	2018	3	1	0	0	2.14264e+09	26	0.78	7.42343e+06	0.43586	0.021011	0	1		0	50	1	1	1	1
13	2019	3	1	0	0	2.46026e+09	27	1.23	4.53943e+06	0.493412	0.020276	0	1		0	50	0	0	0	0
13	2020	3	1	0	0	2.3062e+09	28	1.4	2.78465e+06	0.44	0.016987	0	1			50
13	2021															50
14	2007	3	1	1	0	7.04754e+08	20		600000	0.411782	-0.001272	0	1		0	8
14	2008	3	1	1	0	7.83903e+08	21		1855000	0.471341	0.006334	0	1		1	8
14	2009	3	1	1	0	7.11581e+08	22		957725	0.434457	0.007318	0	1		1	8
14	2010	3	1	1	0	7.69462e+08	23		10000	0.401104	0.015658	0	0	1	3	8
14	2011	3	1	1	0	8.62323e+08	24		4.49047e+07	0.428828	0.023342	0	0		9	9	1	1	1	1
14	2012	3	1	1	0	9.1184e+08	25	5.79	2.12715e+07	0.401343	0.03593	0	0	3	6	9	1	1	1	1
14	2013	3	1	1	0	1.01182e+09	26	4.81	1626830	0.421391	0.049478	0	0	6	1	12	1	1	1	1
14	2014	3	1	1	0	1.06254e+09	27	6.11	681100	0.404916	0.062203	0	0		1	18	1	1	1	1
14	2015	3	1	1	0	9.25847e+08	28	6.98	2.59918e+06	0.369928	-0.040404	0	0	1	0	18	0.9104	3	2	5
14	2016	3	1	1	0	1.09103e+09	29	6.41	633863	0.38971	0.075614	0	0		0	19	0.9425	3	2	5
14	2017	3	1	1	0	1.32606e+09	30	6.33	7.12061e+06	0.367401	0.129457	0	0		0	19	0.803155	5	3	9
14	2018	3	1	1	0	1.0841e+09	31	5.75	1.60778e+06	0.229271	0.028751	0	0		0	19	0.746841	7	4	13
14	2019	3	1	1	0	1.1385e+09	32	3.96	1.13799e+06	0.226426	0.054135	0	0		0	19	0.693533	9	5	17
14	2020	3	1	1	0	1.14001e+09	33	3.54	3.18223e+06	0.199611	0.032821	0	0			19
14	2021															19
15	2007	3	0	0	0	5.90943e+08	13		767652	0.204573	0.026058	1	1		0	0
15	2008	3	0	0	0	5.41736e+08	14		885007	0.116463	0.004001	1	1		0	0
15	2009	3	0	0	0	5.16285e+08	15		2.46739e+06	0.179499	-0.097051	0	1		0	0
15	2010	3	0	0	0	6.39313e+08	16		5.85223e+06	0.33481	0.008586	0	1		0	0
15	2011	3	0	0	0	6.68824e+08	17		1.93832e+07	0.35868	0.005825	0	1		0	0
15	2012	3	0	0	0	5.94735e+08	18	1.75	1.70192e+07	0.301876	-0.023168	1	1		0	0
15	2013	3	0	0	0	1.90051e+09	19	1.37	1.42505e+07	0.258076	0.040482	1	1		0	0
15	2014	3	0	0	0	2.03172e+09	20	0.52	1.73461e+07	0.334566	0.025255	1	1		0	0
15	2015	3	0	0	0	1.97227e+09	21	0.18	1.08823e+07	0.303912	0.015253	1	1		0	0
15	2016	3	1	1	0	3.92693e+09	22	3.59	2.11935e+06	0.044659	0.167866	0	0		0	0
15	2017	3	1	1	0	5.13898e+09	23	2.46	1.56603e+06	0.115503	0.15476	1	0		0	0
15	2018	3	1	1	0	5.92164e+09	24	2.63	2.93539e+06	0.108104	0.15714	1	0		0	0
15	2019	3	1	1	0	5.9278e+09	25	6.68	2.08184e+07	0.053334	0.056632	1	0		0	0
15	2020	3	1	1	0	6.39944e+09	26	5.82	5.74832e+06	0.069751	0.04276	1	0			0
15	2021															0
16	2007	2	0	0	0	8.14384e+08	10		206000	0.586249	0.007066	0	1		0	0
16	2008	2	0	0	0	9.89235e+08	11		817770	0.657675	-0.032287	0	1		0	0
16	2009	2	0	0	0	7.84806e+08	12		110000	0.871726	-0.310944	0	1		0	0
16	2010	2	0	0	0	4.71373e+08	13			0.877284	0.006219	0	1		0	0
16	2011	2	0	0	0	4.21448e+08	14		26400	0.998124	-0.135377	0	1		0	0
16	2012	2	0	0	0	3.70133e+08	15	1.32	18200	1.16252	-0.164659	1	1		0	0
16	2013	2	0	0	0	3.3678e+08	16		597200	0.984237	0.010148	1	1		0	0
16	2014	2	0	0	0	1.9138e+09	17	3.17	1.48323e+07	0.480595	0.134506	0	0		0	0
16	2015	2	0	0	0	3.44265e+09	18	3.56	1.99681e+07	0.346886	0.107532	0	0		0	0
16	2016	2	0	0	0	5.13401e+09	19	5.67	2.7352e+07	0.491163	0.075595	1	0		0	0
16	2017	2	0	0	0	4.86876e+09	20	7.11	3.07493e+07	0.466004	0.038042	1	0		0	0
16	2018	2	0	0	0	5.22711e+09	21	9.44	2.91543e+07	0.452455	0.037982	1	0		0	0
16	2019	2	0	0	0	4.35007e+09	22	15.99	2.60985e+07	0.553615	-0.211847	1	0		0	0
16	2020	2	0	0	0	2.69001e+09	23	24.48	2.84449e+07	0.76276	-0.42948	1	0			0
16	2021															0
17	2007	1	0	0	0	9.93284e+08	15		4685300	0.603785	0.035348	0	1	0	0	0	0.534722	2	3	3
17	2008	1	0	0	0	1.03991e+09	16		5524700	0.573945	0.053104	0	1		1	1	0	0	0	0
17	2009	1	0	0	0	1.1097e+09	17		9889000	0.525359	0.088447	0	1		1	1	0	0	0	0
17	2010	1	0	0	0	1.13838e+09	18		315000	0.429433	0.116391	0	1	1	1	1	0	0	0	0
17	2011	1	0	0	0	1.15956e+09	19		1600000	0.336616	0.140995	0	1		7	2	0	0	0	0
17	2012	1	0	0	0	1.34188e+09	20	2.58	3.36161e+06	0.29498	0.166143	0	1	1	9	2	0	0	0	0
17	2013	1	0	0	0	1.59174e+09	21	2.88	3.95328e+06	0.271167	0.172899	0	1	6	8	3	0	0	0	0
17	2014	1	0	0	0	1.95467e+09	22	3.59	7.27284e+06	0.241689	0.197621	0	1	3	7	9	0	0	0	0
17	2015	1	0	0	0	2.08091e+09	23	4.17	1.30369e+07	0.192871	0.125653	0	1	5	2	12	0	0	0	0
17	2016	1	0	0	0	2.48221e+09	24	3.81	8.82169e+06	0.214685	0.141389	0	1	2	0	17	0	0	0	0
17	2017	1	0	0	0	2.77501e+09	25	2.87	7.39764e+06	0.200491	0.162462	0	1		0	19	0	0	0	0
17	2018	1	0	0	0	2.89971e+09	26	3.9	1.05555e+07	0.19275	0.082613	0	1		0	19	0.726626	2	2	3
17	2019	1	0	0	0	3.15246e+09	27	7.09	1.70876e+07	0.18567	0.113885	0	1		0	19	0.726626	2	2	3
17	2020	1	0	0	0	3.69498e+09	28	6.65	2.05694e+07	0.20561	0.144173	0	1			19
17	2021															19
18	2007	1	1	1	0	2.36629e+09	10		957000	0.176164	0.151153	0	1	2	0	22	0.220174	11	12	20
18	2008	1	1	1	0	2.2028e+09	11		2.74519e+06	0.147201	0.042839	0	1		0	24	0.31257	10	8	18
18	2009	1	1	1	0	2.45552e+09	12		8018708	0.163138	0.107516	0	1		0	24	0.36574	8	6	14
18	2010	1	1	1	0	2.74377e+09	13		3.53408e+06	0.19844	0.084811	1	1		7	24	0.364428	8	6	9
18	2011	1	1	1	0	2.95828e+09	14		1374668	0.213981	0.071197	1	1		7	24	0.452041	4	5	11
18	2012	1	1	1	0	3.19888e+09	15	1.47	621334	0.22918	0.056038	1	1	7	0	24	0.383236	5	5	13
18	2013	1	1	1	0	3304398493	16	1.4	1.83194e+06	0.220899	0.057519	0	1		0	31	0.244057	7	7	15
18	2014	1	1	1	0	3.62222e+09	17	1.45	4.305e+06	0.240527	0.067683	0	1		0	31	0.273177	8	7	13
18	2015	1	1	1	0	3.85026e+09	18	1.27	7909808	0.240434	0.068049	0	1		0	31	0.218447	9	9	9
18	2016	1	1	1	0	3.85788e+09	19	1.01	3.92366e+06	0.208638	0.057631	0	1		0	31	0.187399	8	9	4
18	2017	1	1	1	0	3.85697e+09	20	0.94	1.74478e+06	0.208222	0.044836	0	1		4	31	0.204439	5	8	2
18	2018	1	1	1	0	3.88494e+09	21	1.18	4.32814e+06	0.164455	0.074359	0	1		4	31	0.343603	2	4	14
18	2019	1	1	1	0	4.15834e+09	22	1.73	7.64622e+06	0.176422	0.04417	0	1	4	0	31	0.522039	1	2	8
18	2020	1	1	1	0	4.28357e+09	23	1.75	8.54408e+06	0.198532	0.021864	0	1			35
18	2021															35
19	2007	2	1	0	0	9.7915e+08	15		1972000	0.296266	0.19972	1	1		1	0
19	2008	2	1	0	0	1.20706e+09	16		4.09714e+06	0.327891	0.072634	1	1		1	0
19	2009	2	1	0	0	1.30384e+09	17		2.30943e+06	0.373459	0.02853	0	1	1	1	0
19	2010	2	1	0	0	1.38442e+09	18		1.22145e+07	0.393713	0.006822	1	1		4	1
19	2011	2	1	0	0	1.50666e+09	19		6.94962e+06	0.426815	0.00053	1	1	1	3	1	1	1	1	1
19	2012	2	1	0	0	1.55597e+09	20	3	1.71619e+07	0.511529	-0.06655	1	1	3	0	2	1	1	1	1
19	2013	2	1	0	0	1.55183e+09	21	3.72	4.09238e+07	0.526338	-0.003194	1	1		1	5	1	1	1	1
19	2014	2	1	0	0	1.58247e+09	22	5.21	1.0021e+07	0.680596	-0.145085	1	1		3	5	1	1	1	1
19	2015	2	1	0	0	1.62072e+09	23	2.56	2.82825e+07	0.682942	0.011363	1	1	1	4	5	0.5	2	2	2
19	2016	2	1	0	0	1.63388e+09	24	4	1.01494e+07	0.596556	0.08894	1	1	2	4	6	1	1	1	1
19	2017	2	1	0	0	1.64188e+09	25	5.93	6.16992e+06	0.533928	0.064594	1	1	2	2	8	1	1	1	1
19	2018	2	1	0	0	1.69329e+09	26	7.67	1.13664e+07	0.479735	0.10241	1	1	2	0	10	1	1	1	1
19	2019	2	1	0	0	1.76651e+09	27	7.35	3.63026e+07	0.454122	0.047089	1	1		0	12	1	1	1	1
19	2020	2	1	0	0	1.97944e+09	28	5.63	1.76762e+07	0.310062	0.035515	1	1			12
19	2021															12
20	2007	2	1	1	0	1.44168e+09	9		2.40005e+07	0.182754	0.088669	0	0		14	1	0.37037	4	5	6
20	2008	2	1	1	0	1.5462e+09	10		1.46315e+07	0.203968	0.129359	0	0		15	1	0.37037	4	5	6
20	2009	2	1	1	0	1.54753e+09	11		4457300	0.185457	0.09612	0	0	14	8	1	0.232415	5	8	9
20	2010	2	1	1	0	1.73851e+09	12		8.08635e+06	0.206414	0.093751	0	0	1	13	15	0.188408	8	12	16
20	2011	2	1	1	0	1.79835e+09	13		5.83645e+06	0.193524	0.112263	0	0	7	19	16	0.20209	8	12	18
20	2012	2	1	1	0	1.84066e+09	14	2.76	8.74409e+06	0.202921	0.060704	0	0	6	17	23	0.207606	9	11	18
20	2013	2	1	1	0	1.89108e+09	15	2.77	1.10953e+07	0.18443	0.119007	0	0	13	7	29	0.195794	17	16	36
20	2014	2	1	1	0	2.14934e+09	16	2.5	9.89919e+06	0.251309	0.114428	0	0	4	8	42	0.219604	19	17	37
20	2015	2	1	1	0	4.47084e+09	17	3.07	9233575	0.152761	0.105356	0	0	3	8	46	0.27544	16	13	30
20	2016	2	1	1	0	4.79779e+09	18	2.93	2.98877e+07	0.137648	0.135887	0	0	5	4	49	0.1611	19	18	34
20	2017	2	1	1	0	5.87372e+09	19	2.42	5.19234e+07	0.233379	0.121251	0	0	3	2	54	0.12336	24	23	45
20	2018	2	1	1	0	5.24793e+09	20	2.74	8.7825e+07	0.178599	0.063376	0	0	1	1	57	0.104438	22	23	38
20	2019	2	1	1	0	4.90475e+09	21	3.2	4.93609e+07	0.18614	0.038063	0	0	1	0	58	0.0958739	23	26	40
20	2020	2	1	1	0	5.07151e+09	22	3.19	2.81921e+07	0.225985	0.053189	0	0			59
20	2021															59
21	2007	1	1	1	0	7.77339e+09	9		795134	0.629062	0.036547	0	1	1	5	12	0.249012	6	8	9
21	2008	1	1	1	0	5.05146e+09	10		1.10553e+07	0.324416	0.107126	0	1	1	4	13	0.185571	7	8	9
21	2009	1	1	1	0	5.63142e+09	11		1.30465e+07	0.298317	0.135239	0	1	4	3	14	0.222222	6	5	6
21	2010	1	1	1	0	6.09116e+09	12		1.07088e+07	0.267173	0.141041	0	1		6	18	0.349832	8	5	9
21	2011	1	1	1	0	7.59904e+09	13		1.81835e+07	0.361687	0.107267	0	1	3	7	18	0.278845	12	9	16
21	2012	1	1	1	0	8.61241e+09	14	2.8	8.55989e+07	0.352553	0.125527	1	1	3	9	21	0.250147	13	10	17
21	2013	1	1	1	0	1.02425e+10	15	2.58	2.91979e+07	0.378957	0.118588	1	1	4	12	24	0.16314	15	16	22
21	2014	1	1	1	0	1.06672e+10	16	3.22	3.44214e+07	0.344205	0.100508	1	1	5	14	28	0.110122	26	26	41
21	2015	1	1	1	0	1.20193e+10	17	3.08	6.90669e+07	0.361513	0.106055	1	1	7	14	33	0.121781	31	26	47
21	2016	1	1	1	0	1.35517e+10	18	3.12	113307314	0.356441	0.089122	1	1	7	10	40	0.111373	29	25	44
21	2017	1	1	1	0	1.61955e+10	19	2.93	1.82442e+08	0.374845	0.081904	1	1	7	5	47	0.0944156	38	31	59
21	2018	1	1	1	0	1.80299e+10	20	3.71	1.83088e+08	0.380558	0.081801	1	1	3	5	54	0.084277	49	39	76
21	2019	1	1	1	0	2.01035e+10	21	3.63	2.02279e+08	0.359223	0.106403	1	1	2	3	57	0.104209	37	32	56
21	2020	1	1	1	0	2.20101e+10	22	4.26	2.18949e+08	0.361247	0.07349	1	1	3		59
21	2021															62
22	2007	1	1	0	0	2.52857e+09	9		3580787	0.659366	0.030152	0	0	7	15	35	0.216727	6	6	7
22	2008	1	1	0	0	3.71552e+09	10	2.47	1.2821e+07	0.479692	0.389703	0	0	8	22	42	0.23225	7	6	8
22	2009	1	1	0	0	4.20973e+09	11	3.64	1.77271e+07	0.292129	0.264901	1	0	7	27	50	0.255704	6	5	7
22	2010	1	1	0	0	6.15318e+09	12	2.93	1.35237e+07	0.212707	0.188229	1	0	15	28	57	0.264928	5	5	6
22	2011	1	1	0	0	7.15141e+09	13	3.82	1.06678e+07	0.212015	0.162897	1	0	12	29	72	0.575776	4	3	5
22	2012	1	1	0	0	7.83508e+09	14	4.42	1.23612e+07	0.227534	0.108509	1	0	16	23	84	0.238564	5	6	7
22	2013	1	1	0	0	8.55587e+09	15	4.49	2.10073e+07	0.232041	0.103101	1	0	13	22	100	0.260775	6	6	8
22	2014	1	1	0	0	9.12376e+09	16	5.38	1.78848e+07	0.23111	0.088564	1	0	10	29	113	0.291048	13	10	21
22	2015	1	1	0	0	9.72426e+09	17	5.28	2.65548e+07	0.274672	0.040089	1	0	12	38	123	0.340227	21	10	31
22	2016	1	1	0	0	1.14104e+10	18	5.4	3.35311e+07	0.290971	0.107392	1	0	17	56	135	0.329718	23	10	33
22	2017	1	1	0	0	1.81828e+10	19	5.39	4.0907e+08	0.230256	0.094254	1	0	21	63	152	0.292135	26	14	40
22	2018	1	1	0	0	2.19349e+10	20	5.26	7.36116e+07	0.260766	0.141256	1	0	35	40	173	0.26414	26	14	41
22	2019	1	1	0	0	2.85015e+10	21	5.7	9.07211e+07	0.407028	0.076366	1	0	28	15	208	0.23205	24	16	35
22	2020	1	1	0	0	3.0897e+10	22	5.29	1.21321e+08	0.371983	0.115779	1	0	12		236
22	2021													3		248
23	2007	2	0	0	1	9.58229e+08	8		3.20426e+06	0.301092	0.122091	1	0	0	1	1	0.237942	4	7	7
23	2008	2	0	0	1	1.26162e+09	9	5.02	1.15551e+07	0.093132	0.154142	0	0		1	1	0.136352	10	15	18
23	2009	2	0	0	1	2.01172e+09	10	3.33	1.215e+07	0.07738	0.373905	1	0	1	0	1	0.15309	12	16	21
23	2010	2	0	0	1	2.57585e+09	11	4.45	21916200	0.066022	0.269918	1	0		0	2	0.187952	12	14	23
23	2011	2	0	0	1	2.73494e+09	12	4.6	15060204	0.056303	0.140964	1	0		2	2	0.235566	12	13	26
23	2012	2	0	0	1	2.96268e+09	13	6.56	28709000	0.0445	0.105996	1	0		4	2	0.236136	11	15	29
23	2013	2	0	0	1	3.64332e+09	14	5.35	2.27551e+07	0.091277	0.13053	0	0	2	2	2	0.30604	6	11	19
23	2014	2	0	0	1	3.76964e+09	15	4.51	4.66904e+07	0.035467	0.142884	0	0	2	2	4	0.212663	7	14	22
23	2015	2	0	0	1	4.02149e+09	16	4.72	2.76647e+07	0.034094	0.144722	0	0		7	6	0.17836	6	14	18
23	2016	2	0	0	1	4.65046e+09	17	5.1	6.72644e+07	0.046243	0.165868	1	0	2	6	6	0.157121	6	13	14
23	2017	2	0	0	1	5.21931e+09	18	5.52	1.57221e+07	0.072278	0.153985	1	0	5	2	8	0.120948	8	15	17
23	2018	2	0	0	1	6.49305e+09	19	4.81	8.91795e+07	0.11096	0.186282	1	0	1	2	13	0.129387	8	15	17
23	2019	2	0	0	1	7.5832e+09	20	4	1.54777e+07	0.092211	0.181833	1	0	1	1	14	0.23507	5	9	11
23	2020	2	0	0	1	1.00386e+10	21	4.35	3.2287e+07	0.193076	0.183707	1	0	1		15
23	2021															16
24	2007	1	1	0	0	1.01579e+09	7		3.33224e+06	0.705047	0.001431	0	0	3	6	12	1	2	1	2
24	2008	1	1	0	0	9.53084e+08	8	2.11	8.48676e+06	0.681881	-0.019154	0	0	2	6	15	1	2	1	2
24	2009	1	1	0	0	9.17221e+08	9	2.19	4.25344e+06	0.665113	0.00433	0	0	4	5	17	1	2	1	2
24	2010	1	1	0	0	9.49146e+08	10	2.36	5.24395e+06	0.662722	0.013655	0	0	2	4	21	0	0	0	0
24	2011	1	1	0	0	1.19256e+09	11	2.26	4.79041e+06	0.357544	0.024418	0	0	3	2	23	0	0	0	0
24	2012	1	1	0	0	1.30098e+09	12	4.4	5.68156e+06	0.406155	0.02435	0	0	1	11	26	1	1	1	1
24	2013	1	1	0	0	1.32463e+09	13	4.39	1.20252e+07	0.382486	0.048578	1	0	1	27	27	1	2	1	2
24	2014	1	1	0	0	2.06466e+09	14	4.36	5.84009e+06	0.32263	0.051863	1	0	10	31	28	1	2	1	2
24	2015	1	1	0	0	2.93989e+09	15	5.26	1.19721e+07	0.231094	0.056359	1	0	17	24	38	0.53125	3	3	4
24	2016	1	1	0	0	3.29063e+09	16	5.88	1.35961e+07	0.262634	0.061745	1	0	14	22	55	0.327795	4	5	6
24	2017	1	1	0	0	4.90399e+09	17	7.4	2.66832e+07	0.191361	0.054451	1	0	10	14	69	0.184178	6	8	8
24	2018	1	1	0	0	4.99177e+09	18	8.22	2.29465e+07	0.284143	0.07442	1	0	12	2	79	0.219967	5	7	7
24	2019	1	1	0	0	5.62509e+09	19	6.97	4.68465e+07	0.340328	0.092789	1	0	2	0	91	0.219865	5	7	7
24	2020	1	1	0	0	5.66625e+09	20	7.96	5.79039e+07	0.305948	0.115302	1	0			93
24	2021															93
25	2007	1	0	0	1	6.12642e+08	10		9.0242e+06	0.205924	0.204384	0	0	2	2	4	0.375	4	3	4
25	2008	1	0	0	1	7.37312e+08	11	4.53	1.5706e+07	0.1269	0.235982	0	0		2	6	0.28	5	4	5
25	2009	1	0	0	1	9.25844e+08	12	3.39	2.44022e+07	0.143681	0.230692	0	0	2	0	6	0.28	5	4	5
25	2010	1	0	0	1	1.08692e+09	13	2.92	3.30695e+07	0.143136	0.217048	0	0		0	8	0.44	5	3	5
25	2011	1	0	0	1	1.20175e+09	14	3.34	1.54232e+07	0.146361	0.196442	0	0		1	8	0.555556	3	2	3
25	2012	1	0	0	1	1.28546e+09	15	3.89	1.64519e+07	0.154845	0.197017	1	0		4	8	0.625	4	2	4
25	2013	1	0	0	1	1.3702e+09	16	3.95	2.38468e+07	0.118289	0.22001	1	0	1	5	8	1	3	1	3
25	2014	1	0	0	1	1.42906e+09	17	4.38	1.87686e+07	0.112934	0.210016	1	0	3	10	9	1	3	1	3
25	2015	1	0	0	1	2.07159e+09	18	5.34	1.05559e+07	0.167006	0.101303	1	0	2	9	12	1	1	1	1
25	2016	1	0	0	1	2.32319e+09	19	5.03	1.36959e+07	0.181848	0.099358	1	0	8	1	14	1	1	1	1
25	2017	1	0	0	1	2.7156e+09	20	4.3	1.40701e+07	0.234378	0.081536	1	0	1	0	22
25	2018	1	0	0	1	3.50379e+09	21	4.53	4.13162e+07	0.306455	0.070442	1	0		0	23
25	2019	1	0	0	1	3.70484e+09	22	5.14	2.40344e+07	0.273789	0.073794	1	0		0	23
25	2020	1	0	0	1	5.97715e+09	23	4.17	3.96439e+07	0.347677	0.191095	1	0			23
25	2021															23
26	2007	1	0	0	1	4.25875e+08	7		1.39017e+06	0.274072	0.080315	0	1	11	28	10	0.0977106	23	26	33
26	2008	1	0	0	1	5.299e+08	8	6.82	1.43729e+07	0.27287	0.074782	0	1	17	19	21	0.0687201	21	27	31
26	2009	1	0	0	1	5.85171e+08	9	8.9	1.60953e+07	0.267571	0.081679	0	1	11	11	38	0.076722	25	24	32
26	2010	1	0	0	1	6.73755e+08	10	11.62	2.10748e+07	0.284102	0.086542	0	1	8	9	49	0.092889	20	18	25
26	2011	1	0	0	1	7.85292e+08	11	12.66	2.68112e+07	0.294373	0.08564	0	1	3	10	57	0.119363	20	16	26
26	2012	1	0	0	1	9.12282e+08	12	11.48	1.21515e+07	0.313584	0.094241	0	1	6	4	60	0.122227	20	18	27
26	2013	1	0	0	1	1.15518e+09	13	8.52	1.86839e+07	0.343742	0.118579	0	1	4	0	66	0.117656	18	18	25
26	2014	1	0	0	1	1.59019e+09	14	10.16	2.10535e+07	0.424825	0.099749	0	1		3	70	0.174158	13	15	22
26	2015	1	0	0	1	3.04174e+09	15	7.71	5.06102e+07	0.362302	0.038712	0	1		3	70	0.111467	16	22	29
26	2016	1	0	0	1	4.13966e+09	16	9.38	4.69745e+07	0.383239	0.032832	0	1	3	1	70	0.0918332	18	28	37
26	2017	1	0	0	1	4.64179e+09	17	10.7	4.51313e+07	0.430893	0.020708	0	1		1	73	0.100447	16	26	34
26	2018	1	0	0	1	3.66333e+09	18	8.34	3.59694e+07	0.399304	0.023615	0	1	1	4	73	0.0972068	16	26	35
26	2019	1	0	0	1	3.56162e+09	19	13.07	4.01575e+07	0.413891	-0.013241	0	1		4	74	0.0772276	14	25	30
26	2020	1	0	0	1	6.70003e+09	20	4.44	3.61656e+07	0.326173	0.365677	0	1	4		74
26	2021															78
27	2007	1	1	0	1	5.86635e+08	8		8580000	0.059166	0.229826	0	1	1	2	8	1	1	1	1
27	2008	1	1	0	1	7.88516e+08	9	14.99	5477600	0.032853	0.27701	0	1	2	0	9	0.333333	3	3	3
27	2009	1	1	0	1	1.01981e+09	10	15.08	8246132	0.036036	0.239014	0	1		0	11	0.3125	8	5	8
27	2010	1	1	0	1	1.24857e+09	11	15.26	37150037	0.029812	0.221361	0	1		0	11	0.375	12	6	12
27	2011	1	1	0	1	1.73614e+09	12	11.89	11393313	0.029097	0.302044	0	0		2	11	0.304559	13	7	14
27	2012	1	1	0	1	2.2167e+09	13	10.61	5.19427e+06	0.047445	0.216528	0	0		2	11	0.294161	15	8	16
27	2013	1	1	0	1	2.7121e+09	14	10.31	1.92722e+07	0.045385	0.210912	0	0	2	1	11	0.342755	17	8	18
27	2014	1	1	0	1	3.31907e+09	15	6.17	3.27178e+07	0.041555	0.211218	0	0		1	13	0.246876	15	8	16
27	2015	1	1	0	1	3.76162e+09	16	9.12	1.43619e+07	0.039452	0.153449	0	0	1	1	13	0.222767	12	7	13
27	2016	1	1	0	1	4.08127e+09	17	10.1	2.01321e+07	0.037045	0.109619	0	0		1	14	0.292164	11	5	11
27	2017	1	1	0	1	4.58506e+09	18	8.62	9.0261e+06	0.062305	0.115322	0	0	1	0	14	0.24345	10	6	10
27	2018	1	1	0	1	4.98827e+09	19	6.83	2.14119e+07	0.094167	0.112944	0	0		0	15	0.188741	7	7	8
27	2019	1	1	0	1	5.22497e+09	20	8.42	3.06337e+07	0.077275	0.091771	0	1		0	15	0.3	4	5	5
27	2020	1	1	0	1	5.39483e+09	21	27.39	1.36306e+07	0.076016	0.067	0	0			15
27	2021															15
28	2007	1	1	0	0	9.49753e+08	4		1674424	0.433475	0.0331	0	0		7	2	1	1	1	1
28	2008	1	1	0	0	1.01307e+09	5	3.72	1.75384e+06	0.459568	0.025159	0	0	1	10	2	1	1	1	1
28	2009	1	1	0	0	9.96269e+08	6	3.77	3.91651e+06	0.436109	0.030453	1	0	6	5	3	1	1	1	1
28	2010	1	1	0	0	1.14032e+09	7	4.01	7.02215e+06	0.440474	0.075302	1	0	4	5	9	0.5	2	2	2
28	2011	1	1	0	0	1.43514e+09	8	3.56	7.63027e+06	0.486486	0.072498	1	0	1	8	13	0.333333	3	3	3
28	2012	1	1	0	0	1.91802e+09	9	3.75	2.18976e+07	0.615204	0.010544	1	0	4	4	14	0.333333	3	3	3
28	2013	1	1	0	0	2.10954e+09	10	4.64	1.31354e+07	0.70003	-0.047056	1	0	4	2	18	0.333333	3	3	3
28	2014	1	1	0	0	4.16744e+09	11	6.31	5.66963e+06	0.237252	0.010716	1	0		3	22	0.25	4	4	4
28	2015	1	1	0	0	4.83076e+09	12	4.76	1.08253e+07	0.260418	0.105469	1	0	2	6	22	0.333333	3	3	3
28	2016	1	1	0	0	6.9056e+09	13	4.58	9.48587e+06	0.309207	0.032519	1	0	1	9	24	1	1	1	1
28	2017	1	1	0	0	7.46693e+09	14	4.63	9.57669e+06	0.311362	0.04585	1	0	5	6	25	1	1	1	1
28	2018	1	1	0	0	7.03537e+09	15	4.09	1.17917e+07	0.233793	0.085995	1	0	4	3	30	1	1	1	1
28	2019	1	1	0	0	6.7472e+09	16	4.17	2.71369e+07	0.151579	0.114237	1	0	2	1	34
28	2020	1	1	0	0	7.17857e+09	17	5.34	2.80461e+07	0.184786	0.044535	1	0	1		36
28	2021															37
29	2007	1	0	1	0	4.52537e+08	5			0.243783	0.078269	0	0		2	3
29	2008	1	0	1	0	7.12781e+08	6		1666000	0.107607	0.072732	0	0	2	0	3
29	2009	1	0	1	0	7.73864e+08	7		3.07889e+06	0.110367	0.067677	0	0		4	5
29	2010	1	0	1	0	6.36137e+08	8		2.66667e+06	0.071517	-0.153759	0	0		4	5
29	2011	1	0	1	0	6.2235e+08	9		1.84004e+06	0.058288	0.011943	0	0	4	6	5
29	2012	1	0	1	0	6.43697e+08	10	8.19	2387800	0.076562	0.012957	0	0		7	9	1	1	1	1
29	2013	1	0	1	0	6.45047e+08	11	7.67	1.60155e+06	0.062029	0.016466	0	0	6	4	9	1	1	1	1
29	2014	1	0	1	0	6.68638e+08	12	6.09	7.92681e+06	0.055177	0.05466	0	0	1	4	15	1	1	1	1
29	2015	1	0	1	0	6.68228e+08	13	5.22	5.38346e+06	0.18103	0.122605	0	0	3	5	16	1	1	1	1
29	2016	1	0	1	0	7.05626e+08	14	5.32	3.54084e+06	0.18847	0.087091	0	0	1	4	19	1	1	1	1
29	2017	1	0	1	0	8.55496e+08	15	4.36	3.26401e+06	0.233449	0.094446	0	0	4	1	20	0.707429	1	2	2
29	2018	1	0	1	0	9.22375e+08	16	5.23	4.98322e+06	0.245668	0.043362	0	0		1	24	0.706208	1	2	2
29	2019	1	0	1	0	1.00802e+09	17	6.07	5.82709e+06	0.231019	0.096467	0	0	1	0	24	0.578169	1	2	2
29	2020	1	0	1	0	1.37009e+09	18	4.64	6.60924e+06	0.329963	0.135994	0	0			25
29	2021															25
30	2007	4	1	1	0	4.55262e+08	7		500000	0.287188	0.105339	0	0		7	0
30	2008	4	1	1	0	5.45981e+08	8			0.312031	0.097677	0	0		7	0
30	2009	4	1	1	0	6.55194e+08	9		314522	0.342752	0.093231	0	0	7	8	0
30	2010	4	1	1	0	2.56927e+09	10			0.380453	0.067399	0	0		9	7	0.855903	1	2	2
30	2011	4	1	1	0	2.78916e+09	11		4.31711e+07	0.351384	0.077902	0	0	8	1	7	0.855903	1	2	2
30	2012	4	1	1	0	3.04539e+09	12	2.65	28834800	0.377605	0.02834	0	0	1	0	15	0.953125	1	2	2
30	2013	4	1	1	0	3.77805e+09	13	5.48	1.60082e+07	0.484937	0.013357	0	0		2	16	0.534722	2	3	3
30	2014	4	1	1	0	4.05242e+09	14	3.56	3.1241e+07	0.5076	0.011585	0	0		4	16	0.491512	2	3	3
30	2015	4	1	1	0	4.99811e+09	15	5.52	3.50719e+07	0.596811	0.007849	0	0	2	5	16	0.558642	2	3	3
30	2016	4	1	1	0	6.63383e+09	16	6.02	3.51073e+07	0.435522	0.024522	0	0	2	3	18	0.558642	2	3	3
30	2017	4	1	1	0	8.8795e+09	17	2.39	3.68963e+07	0.534625	0.041828	0	0	3	0	20	0.347258	3	4	4
30	2018	4	1	1	0	9.9192e+09	18	3.44	1.97264e+07	0.565447	0.017541	0	0		0	23	0.540418	3	3	4
30	2019	4	1	1	0	1.06586e+10	19	4.7	1.26609e+08	0.582794	0.00659	0	0		0	23	0.567801	3	3	4
30	2020	4	1	1	0	1.05087e+10	20	5.63	2.19354e+07	0.644038	-0.067159	0	0			23
30	2021															23
31	2007	3	0	0	1	3.03574e+08	4		9.19594e+06	0.197269	0.069308	1	0	7	10	6	1.125	1	2	2
31	2008	3	0	0	1	3.55369e+08	5	5.39	1429000	0.305812	0.007293	1	0	4	12	13	0.264146	4	9	9
31	2009	3	0	0	1	4.09783e+08	6	4.26	1.38931e+06	0.381371	0.01662	1	0	6	8	17	0.264146	4	9	9
31	2010	3	0	0	1	5.481e+08	7	4.66	2.32059e+06	0.585635	-0.044913	1	0	6	2	23	0.196781	6	12	15
31	2011	3	0	0	1	9.26122e+08	8	4.5	3.57962e+06	0.752219	0.002721	1	0	2	3	29	0.314836	9	13	25
31	2012	3	0	0	1	9.08157e+08	9	2.78	6.39044e+06	0.820117	-0.072682	1	0		12	31	0.301511	10	12	26
31	2013	3	0	0	1	1.1491e+09	10	4.85	7327864	0.828235	0.029963	1	0	3	11	31	0.448505	9	7	24
31	2014	3	0	0	1	1.5005e+09	11	3.46	4400768	0.840653	0.027716	1	0	9	6	34	0.352254	12	10	28
31	2015	3	0	0	1	2.02993e+09	12	2.36	8001002	0.607898	0.03709	1	0	2	8	43	0.20367	13	14	29
31	2016	3	0	0	1	2.43127e+09	13	1.95	5.368e+06	0.652109	0.028608	1	0	4	6	45	0.1417	12	15	22
31	2017	3	0	0	1	2.89695e+09	14	1.18	9.04127e+07	0.637198	0.071071	1	0	4	5	49	0.196136	14	15	24
31	2018	3	0	0	1	2.12203e+09	15	1.74	1.2536e+07	0.475119	0.038431	1	0	2	3	53	0.217138	13	13	22
31	2019	3	0	0	1	2.5997e+09	16	1.98	1.4127e+07	0.323927	0.040331	1	0	3	0	55	0.198922	11	12	19
31	2020	3	0	0	1	3.16256e+09	17	3.07	1.98972e+07	0.427954	0.027249	1	0			58
31	2021															58
32	2007	1	0	1	0	2.45478e+08	3		4664928	0.133835	0.099477	0	0		1	1
32	2008	1	0	1	0	2.3524e+08	4		3407000	0.037811	0.058328	0	0	1	1	1	0.925926	1	3	3
32	2009	1	0	1	0	2.5333e+08	5		2769949	0.046996	0.059522	0	0		1	2	0.493333	3	4	5
32	2010	1	0	1	0	3.00872e+08	6		3.71262e+06	0.140927	0.083913	0	0	1	0	2	0.493333	3	4	5
32	2011	1	0	1	0	3.06549e+08	7	4	1.24877e+06	0.117566	0.066021	0	0		0	3	0.493333	3	4	5
32	2012	1	0	1	0	3.14248e+08	8		2.02255e+06	0.115102	0.024083	0	0		0	3	0.409722	4	6	8
32	2013	1	0	1	0	9.19003e+08	9	2.9	4.00676e+06	0.118984	0.151785	0	0		0	3	0.493333	3	4	5
32	2014	1	0	1	0	1.03528e+09	10	2.96	11552000	0.166078	0.071144	0	0		0	3	0.925926	1	3	3
32	2015	1	0	1	0	1.048e+09	11	2.57	3542000	0.112879	0.063316	0	0		0	3	0.925926	1	3	3
32	2016	1	0	1	0	1.09925e+09	12	2.49	38404.5	0.104054	0.05019	0	0		0	3	0.925926	1	3	3
32	2017	1	0	1	0	8.7661e+08	13	2.16	1.16946e+06	0.144647	-0.244991	0	0		0	3
32	2018	1	0	1	0	8.89559e+08	14	2.31	1.87242e+06	0.117144	0.040333	0	0		0	3
32	2019	1	0	1	0	8.55938e+08	15	2.87	2.40319e+06	0.225215	-0.142749	0	0		0	3
32	2020	1	0	1	0	8.0844e+08	16	1.72	1.48684e+06	0.155155	0.024539	0	0			3
32	2021															3
33	2008	1	0	0	1	8.3119e+08	21		100000	0.091946	0.126543	0	0	1	1	1	0.334902	2	7	7
33	2009	1	0	0	1	8.25217e+08	22	5.06	300000	0.074991	0.165737	1	0		2	2	0.257179	3	9	9
33	2010	1	0	0	1	9.30326e+08	23	3.76	2150000	0.106539	0.199287	1	0	1	1	2	0.309132	2	8	8
33	2011	1	0	0	1	1.00953e+09	24	3.24	140000	0.081481	0.197567	1	0	1	0	3	0.902778	1	2	2
33	2012	1	0	0	1	1.20826e+09	25	3.68	3191900	0.156247	0.1853	1	0		0	4	0.902778	1	2	2
33	2013	1	0	0	1	1.57515e+09	26	4.52	2.40267e+06	0.300524	0.09048	1	0		2	4	0.902778	1	2	2
33	2014	1	0	0	1	9.37946e+09	27	3.53	5.10111e+06	0.080512	0.054429	1	0		2	4
33	2015	1	0	0	1	1.1556e+10	28	5.02	2.4223e+07	0.073005	0.128109	1	0	2	1	4	0.546025	1	2	2
33	2016	1	0	0	1	1.32256e+10	29	3.3	1.67444e+07	0.113061	0.124789	1	0		1	6	0.530972	1	2	2
33	2017	1	0	0	1	1.44554e+10	30	5.03	3.38885e+07	0.136646	0.057553	1	0	1	0	6	0.261384	4	7	8
33	2018	1	0	0	1	1.13873e+10	31	5.33	3.20176e+07	0.043485	-0.133762	1	0		0	7	0.261558	4	7	8
33	2019	1	0	0	1	1.18531e+10	32	3.96	2.65437e+07	0.030536	0.05112	1	0		0	7	0.229453	5	11	13
33	2020	1	0	0	1	2.54938e+10	33	4.7	4.01278e+07	0.014268	0.051722	1	0			7
33	2021															7
34	2008	1	0	0	0	7.29405e+08	10	2.54	3026930	0.528731	0.054595	0	0	5	4	5	0.311099	7	4	9
34	2009	1	0	0	0	7.80684e+08	11	2.16	1012530	0.492748	0.06853	1	0	2	7	10	0.25119	13	7	16
34	2010	1	0	0	0	9.54298e+08	12	1.96	3431927	0.515293	0.078709	1	0	2	14	12	0.195684	14	10	19
34	2011	1	0	0	0	1.0936e+09	13	1.69	2.46145e+06	0.491575	0.096272	1	0	5	17	14	0.174335	15	11	20
34	2012	1	0	0	0	1.34485e+09	14	1.77	1932930	0.492551	0.10271	1	0	9	12	19	0.162698	10	10	14
34	2013	1	0	0	0	1.56634e+09	15	2.07	2133170	0.466139	0.11012	1	0	8	10	28	0.15943	9	10	13
34	2014	1	0	0	0	1.92266e+09	16	2.5	3018120	0.449177	0.115077	1	0	4	14	36	0.181449	4	14	14
34	2015	1	1	0	0	2.55092e+09	17	2.63	6658120	0.283663	0.100074	1	0	6	12	40	0.190177	4	13	13
34	2016	1	1	0	0	2.97489e+09	18	2.75	3796790	0.286052	0.101411	1	0	8	6	46	0.155721	4	13	13
34	2017	1	1	0	0	3.30157e+09	19	3.42	4.65971e+07	0.254498	0.113659	1	0	4	4	54	0.146089	5	12	13
34	2018	1	1	0	0	4.03017e+09	20	4.46	2.66845e+07	0.266657	0.128819	1	0	2	10	58	0.133615	6	12	14
34	2019	1	1	0	0	4.2015e+09	21	4.55	3.2438e+07	0.142016	0.15639	1	0	2	8	60	0.304994	5	4	6
34	2020	1	1	0	0	4.74844e+09	22	7.93	2.77977e+07	0.135401	0.153125	1	0	8		62
34	2021															70
35	2009	3	0	1	0	2.06185e+09	9		3462259	0.135315	0.149298	1	0	1	6	19	0.260235	22	13	28
35	2010	3	0	1	0	1.98127e+09	10		4.01998e+06	0.091594	0.129908	1	0	2	7	20	0.22172	25	15	34
35	2011	3	0	1	0	2.20099e+09	11		3.43436e+06	0.099126	0.132621	1	0	4	6	22	0.208462	21	16	34
35	2012	3	0	1	0	2.48516e+09	12	3.05	9.11069e+06	0.163879	0.133252	1	0	3	4	26	0.178886	23	19	38
35	2013	3	0	1	0	2.68917e+09	13	3.06	7.16492e+06	0.180766	0.156282	1	0	3	2	29	0.154718	27	22	43
35	2014	3	0	1	0	2.78364e+09	14	3.08	8.88171e+06	0.166354	0.159815	1	0	1	3	32	0.13828	24	23	42
35	2015	3	0	1	0	2.75971e+09	15	4.14	2.01354e+07	0.150954	0.13649	1	0	1	5	33	0.125091	22	23	42
35	2016	3	0	1	0	2.86985e+09	16	4.3	1.62811e+07	0.154802	0.137171	1	0	2	10	34	0.158069	17	21	36
35	2017	3	0	1	0	3.22956e+09	17	3.93	1.4348e+07	0.178245	0.143797	1	0	3	8	36	0.162425	15	19	32
35	2018	3	0	1	0	3.40613e+09	18	4.08	1.92127e+07	0.175996	0.121354	1	0	7	1	39	0.271686	10	11	23
35	2019	3	0	1	0	3.41562e+09	19	6.35	2.7451e+07	0.175717	0.114809	1	0	1	0	46	0.254462	7	9	15
35	2020	3	0	1	0	3.88227e+09	20	9.85	2.5066e+07	0.237817	0.071355	1	0			47
35	2021															47
36	2009	3	0	1	0	1.29734e+09	3	4.12	1.58249e+07	0.117686	0.124242	1	0		33	0	1	1	1	1
36	2010	3	0	1	0	1.32004e+09	4	6.1	2.01118e+07	0.083875	0.129231	1	0	27	15	0	1	1	1	1
36	2011	3	0	1	0	1.35755e+09	5	3.57	6.49928e+06	0.058936	0.125705	1	0	6	10	27	1	1	1	1
36	2012	3	0	1	0	1.43256e+09	6	3.58	1.59208e+07	0.056471	0.131094	1	0	9	1	33	0.5	2	2	2
36	2013	3	0	1	0	1.53456e+09	7	3.91	3.96265e+07	0.056266	0.137607	1	0	1	0	42	0.5	2	2	2
36	2014	3	0	1	0	1.79189e+09	8	4.12	5.37332e+07	0.135167	0.131409	1	0		0	43	0.312446	2	4	4
36	2015	3	0	1	0	2.07013e+09	9	4.09	1.86578e+07	0.202427	0.126252	1	0		1	43	0.310671	2	4	4
36	2016	3	0	1	0	2.07569e+09	10	4.42	3.86936e+07	0.156253	0.138646	1	0		1	43	0.335071	2	4	4
36	2017	3	0	1	0	2.29657e+09	11	3.98	1.4168e+07	0.175382	0.130966	1	0	1	0	43	0.222673	4	7	8
36	2018	3	0	1	0	2.31277e+09	12	3.98	1.61682e+07	0.115679	0.137256	1	0		0	44	0.223758	5	7	9
36	2019	3	0	1	0	2.98412e+09	13	4.53	4.98527e+07	0.242014	0.122109	1	0		0	44	0.288309	5	6	9
36	2020	3	0	1	0	4.4591e+09	14	6.49	6.86917e+07	0.409166	0.091031	1	0			44
36	2021															44
37	2009	1	1	0	0	1.77195e+09	3	4.29	4.50192e+06	0.083855	0.121718	0	0	2	12	24	1	1	1	1
37	2010	1	1	0	0	2.17488e+09	4	5.3	4.00992e+06	0.142307	0.163462	0	0	3	22	26	0.392553	3	3	3
37	2011	1	1	0	0	2.44514e+09	5	5.98	8.51376e+06	0.126993	0.165818	1	0	9	17	29	0.400892	3	3	3
37	2012	1	1	0	0	2.98072e+09	6	6.94	2.47153e+07	0.125481	0.213221	0	0	13	9	38	0.580387	2	2	2
37	2013	1	1	0	0	3.64325e+09	7	6.2	2.08058e+07	0.139536	0.228713	0	0	4	17	51	0.358347	3	4	4
37	2014	1	1	0	0	4.61604e+09	8	5.01	1.09704e+07	0.179365	0.226034	0	0	5	18	55	0.351	3	4	4
37	2015	1	1	0	0	5.38688e+09	9	9.05	1.35773e+07	0.128321	0.235697	0	0	12	7	60	0.821225	1	2	2
37	2016	1	1	0	0	6.53414e+09	10	7.83	2.72378e+07	0.164378	0.212735	0	0	6	3	72	0.836735	1	2	2
37	2017	1	1	0	0	6.86438e+09	11	10.57	5.01602e+07	0.10283	0.209324	0	0	1	2	78	0.277804	4	5	6
37	2018	1	1	0	0	7.9048e+09	12	17.28	5.15034e+07	0.130756	0.184012	0	0	2	3	79	0.410557	3	3	4
37	2019	1	1	0	0	7.7333e+09	13	17.38	8.65399e+07	0.137965	0.088169	0	0		3	81	0.410557	3	3	4
37	2020	1	1	0	0	6.9185e+09	14	28.21	7.05002e+07	0.191781	0.007246	0	0	3		81
37	2021															84
38	2009	1	1	1	0	1.4036e+09	9	4.41	7.34624e+06	0.077271	0.071498	0	0	3	5	3	0.5	2	2	2
38	2010	1	1	1	0	1.48219e+09	10	4.3	8.91977e+06	0.064453	0.088727	0	0	1	4	6	0.5	2	2	2
38	2011	1	1	1	0	1.56973e+09	11	4.25	8.69911e+06	0.058951	0.0959	0	0	4	9	7	0.181477	5	7	7
38	2012	1	1	1	0	1.73712e+09	12	3.51	1.31034e+07	0.086588	0.10449	0	0		17	11	0.140517	8	9	10
38	2013	1	1	1	0	1.98099e+09	13	5.11	1.09385e+07	0.120161	0.094585	0	0	9	13	11	0.143214	8	9	10
38	2014	1	1	1	0	2.30637e+09	14	7.27	8.07557e+06	0.176739	0.093645	0	0	8	10	20	0.18895	6	7	8
38	2015	1	1	1	0	3.33403e+09	15	6.81	1.04479e+07	0.367266	0.088671	0	0	5	7	28	0.18627	6	7	8
38	2016	1	1	1	0	4.22541e+09	16	8.72	2.18843e+07	0.189622	0.099514	0	0	5	3	33	0.351441	3	3	3
38	2017	1	1	1	0	4.85609e+09	17	6.37	6.33625e+07	0.231822	0.087107	0	0	2	5	38	0	0	0	0
38	2018	1	1	1	0	5.24434e+09	18	6.28	2.05241e+07	0.246639	0.082089	0	0	1	7	40	0	0	0	0
38	2019	1	1	1	0	5.50658e+09	19	5.93	7.14714e+06	0.249173	0.058071	0	0	4	3	41	0	0	0	0
38	2020	1	1	1	0	4.77608e+09	20	9.49	2.54605e+07	0.240698	-0.090959	0	0	3		45
38	2021															48
39	2009	1	1	0	0	1.87844e+09	10		6771200	0.414323	0.045054	1	1	1	7	7	0.413333	3	5	5
39	2010	1	1	0	0	1.82263e+09	11	3.21	8.67055e+06	0.384767	0.062882	1	1	5	4	8	0.34898	3	5	5
39	2011	1	1	0	0	2.01353e+09	12	2.91	8.36529e+06	0.427119	0.065573	1	1	2	7	13	0.341995	3	5	5
39	2012	1	1	0	0	2.44299e+09	13	3.01	5.38814e+06	0.507729	0.05085	1	1	2	10	15	0.5	2	2	2
39	2013	1	1	0	0	2.75378e+09	14	3.44	6.54974e+06	0.570764	0.018378	1	1	5	7	17	0	0	0	0
39	2014	1	1	0	0	2.80256e+09	15	3.58	1.26167e+07	0.561849	0.017419	1	1	5	6	22	0	0	0	0
39	2015	1	1	0	0	3.43894e+09	16	3.49	2.00114e+07	0.374073	0.030417	1	1	2	9	27	0	0	0	0
39	2016	1	1	0	0	3.62074e+09	17	3.48	1.5569e+07	0.382167	0.040437	1	1	4	8	29	1	1	1	1
39	2017	1	1	0	0	5.1346e+09	18	3.09	1.62436e+07	0.535317	0.044813	1	1	5	7	33	1	1	1	1
39	2018	1	1	0	0	5.44328e+09	19	3.94	1.72861e+07	0.50208	0.063449	1	1	3	4	38	1	1	1	1
39	2019	1	1	0	0	5.82435e+09	20	5.51	3.74322e+07	0.474859	0.07597	1	1	4	1	41	1	1	1	1
39	2020	1	1	0	0	6.83823e+09	21	5.19	3.5851e+07	0.329893	0.077359	1	1			45
39	2021													1		45
40	2009	1	1	1	0	2.2037e+08	3	3.7	120000	0.377819	0.14884	1	1	1	0	2	0.28233	7	6	9
40	2010	1	1	1	0	6.11414e+08	4	3.74	1741000	0.109523	0.069739	1	1		0	3	0.28203	7	6	9
40	2011	1	1	1	0	7.80529e+08	5	2.98	1.89033e+07	0.184786	0.061947	1	1		0	3	0.274628	8	7	11
40	2012	1	1	1	0	9.57711e+08	6	2.23	2.73951e+07	0.253563	0.062249	1	1		0	3	0.245911	7	7	10
40	2013	1	1	1	0	1.07082e+09	7	1.96	1.41158e+07	0.30723	0.037984	1	1		0	3	0.216062	6	7	9
40	2014	1	1	1	0	1.88656e+09	8	3.52	1.18809e+07	0.186562	0.021535	1	1		0	3	0.347707	2	4	4
40	2015	1	1	1	0	2.50609e+09	9	3.54	4.10694e+06	0.108643	0.032657	1	1		0	3	0.347408	2	4	4
40	2016	1	1	1	0	2.53049e+09	10	7.07	7.66383e+06	0.09005	0.068548	1	1		0	3	0.47375	2	3	3
40	2017	1	1	1	0	3.24159e+09	11	6.17	6.63173e+06	0.183387	0.058714	1	1		0	3	0.303346	3	5	5
40	2018	1	1	1	0	3.3997e+09	12	3.07	1.37113e+07	0.20745	0.076498	1	1		0	3	0.518673	3	3	4
40	2019	1	1	1	0	2.94134e+09	13	4.32	4.6518e+06	0.269818	-0.178269	1	1		0	3	0.518466	3	3	4
40	2020	1	1	1	0	3.15603e+09	14	4.28	7.62029e+06	0.212067	0.008848	1	1			3
40	2021															3
41	2010	2	1	0	0	1.09071e+09	5	5.12	4559650	0.069808	0.042272	1	0		1	1
41	2011	2	1	0	0	1.16042e+09	6	4.68	3313150	0.089733	0.060123	1	0		1	1
41	2012	2	1	0	0	1.21078e+09	7	4.21	3141650	0.09629	0.062238	1	0	1	0	1
41	2013	2	1	0	0	1.20235e+09	8	4.49	5.53362e+06	0.101886	0.019135	1	0		2	2
41	2014	2	1	0	0	1.18703e+09	9	3.58	5.82954e+06	0.066673	0.026724	1	0		3	2
41	2015	2	1	0	0	1.20299e+09	10	4.2	7.48785e+06	0.069407	0.014283	1	0	2	2	2
41	2016	2	1	0	0	1.27332e+09	11	3.97	7.96235e+06	0.075564	0.048683	1	0	1	1	4
41	2017	2	1	0	0	1.57992e+09	12	3.14	5.8692e+06	0.148888	0.084153	1	0	1	0	5
41	2018	2	1	0	0	1.92905e+09	13	2.43	5.8001e+06	0.167499	0.092742	1	0		0	6
41	2019	2	1	0	0	1.90785e+09	14	3.97	7.4497e+06	0.131633	0.056036	1	0		0	6
41	2020	2	1	0	0	2.16373e+09	15	3.98	1.01796e+07	0.161723	0.05484	1	0			6
41	2021															6
42	2010	1	1	0	0	8.64978e+08	10	3.43	505834	0.167663	0.04861	1	0	1	9	4	0.332994	3	6	7
42	2011	1	1	0	0	8.71784e+08	11	3.44	5.8906e+06	0.145086	0.050236	1	0	2	10	5	0.354626	3	6	7
42	2012	1	1	0	0	8.18018e+08	12	5.91	3.21749e+06	0.139456	-0.031439	1	0	7	5	7	0.340658	3	6	7
42	2013	1	1	0	0	8.01862e+08	13	5.58	3.59045e+06	0.114778	0.006834	1	0	3	4	14	0.33154	3	6	7
42	2014	1	1	0	0	8.48527e+08	14	4.24	2.49795e+06	0.119281	0.04781	1	0	2	2	17	0.307824	3	6	7
42	2015	1	1	0	0	2.06095e+09	15	4.93	3.56332e+06	0.615151	0.027409	1	0	2	0	19
42	2016	1	1	0	0	2.43215e+09	16	3.13	8.50266e+06	0.109242	0.040615	1	0		0	21
42	2017	1	1	0	0	2.84775e+09	17	4.48	8.83765e+06	0.200024	0.049299	1	0		0	21
42	2018	1	1	0	0	3.53859e+09	18	11.48	1.03651e+07	0.328497	0.043106	1	0		0	21
42	2019	1	1	0	0	2.26834e+09	19	13.76	1.42514e+07	0.720915	-0.846986	1	0		0	21
42	2020	1	1	0	0	1.95632e+09	20	11.34	4.77485e+06	0.662423	0.013942	0	0			21
42	2021															21
43	2010	3	0	1	0	1.12551e+09	16		5.95173e+06	0.14732	0.033391	0	0	2	12	10
43	2011	3	0	1	0	1.24356e+09	17		5.51269e+06	0.212312	0.036892	0	0		18	12
43	2012	3	0	1	0	1.33462e+09	18	1.35	1.0892e+07	0.233767	0.035638	0	0	12	9	12
43	2013	3	0	1	0	1.48662e+09	19	1.28	14553292	0.303165	0.026688	0	0	6	5	24
43	2014	3	0	1	0	5223300811	20	0.2	1.85434e+07	0.529435	0.029456	0	0	3	4	30	0.563473	1	2	2
43	2015	3	0	1	0	6.50489e+09	21	0.17	4.55896e+07	0.589692	0.02589	0	0	2	2	33	0.614878	1	2	2
43	2016	3	0	1	0	1.07971e+10	22	0.45	8.59693e+07	0.399374	0.022479	1	0	2	0	35	0.615128	1	2	2
43	2017	3	0	1	0	1.1955e+10	23	0.64	1.44962e+07	0.434657	0.027728	1	0		0	37	0.615405	1	2	2
43	2018	3	0	1	0	1.08543e+10	24	0.56	1.72031e+07	0.523828	-0.118219	1	0		0	37	0.61606	1	2	2
43	2019	3	0	1	0	1.04194e+10	25	0.55	1.32618e+07	0.515489	0.025311	1	0		0	37
43	2020	3	0	1	0	9.66217e+09	26	0.18	7.87779e+06	0.465079	0.022829	1	0			37
43	2021															37
44	2010	1	1	1	0	2.7272e+09	10		1584883	0.028279	0.080398	1	1	1	1	4
44	2011	1	1	1	0	2.86223e+09	11		886687	0.022383	0.116479	1	1	1	0	5
44	2012	1	1	1	0	2.93475e+09	12	3.64	1552854	0.050475	0.102817	1	1		1	6
44	2013	1	1	1	0	3.22209e+09	13	3.76	4.94356e+06	0.092549	0.092506	1	1		3	6
44	2014	1	1	1	0	3.24781e+09	14	5.36	2646483	0.104035	0.0286	0	1	1	3	6	0.684462	2	3	5
44	2015	1	1	1	0	3.40945e+09	15	4.29	1.37741e+06	0.128907	0.0335	0	1	2	2	7	0.614675	3	4	8
44	2016	1	1	1	0	3.48575e+09	16	7.58	1594440	0.135006	0.033165	0	1	1	1	9	0.609182	3	4	8
44	2017	1	1	1	0	3.68204e+09	17	9.93	1.28803e+06	0.163583	0.031726	0	1	1	0	10	0.604808	3	4	8
44	2018	1	1	1	0	3.9172e+09	18	6.27	2.27581e+06	0.179936	0.047222	0	1		0	11	0.57453	3	4	8
44	2019	1	1	1	0	5.2727e+09	19	7.64	3.8747e+06	0.162318	0.035681	0	1		0	11	0.600525	1	2	3
44	2020	1	1	1	0	5.02218e+09	20	6.72	7.54251e+06	0.143381	0.001715	0	1			11
44	2021															11
45	2010	1	0	0	1	8.127e+09	13	4.11	526572	0.012728	0.148738	1	0		6	4
45	2011	1	0	0	1	7.97431e+09	14	1.02	565600	0.007521	0.077616	1	0	2	4	4
45	2012	1	0	0	1	8.25989e+09	15	1.71	1.57377e+06	0.025973	0.074644	1	0	4	1	6
45	2013	1	0	0	1	8.27138e+09	16	2.64	4.66362e+06	0.02464	0.037892	1	0		1	10
45	2014	1	0	0	1	9.93035e+09	17	3.03	6.20408e+06	0.158885	0.033768	1	0	1	0	10
45	2015	1	0	0	1	1.21685e+10	18	4.63	4.54171e+07	0.277392	0.046684	1	0		0	11	0	0	0	0
45	2016	1	0	0	1	1.29136e+10	19	3.09	4.0169e+07	0.373642	0.0299	1	0		0	11	0	0	0	0
45	2017	1	0	0	1	1.31894e+10	20	3.1	3.60322e+07	0.417215	0.008961	1	0		0	11	0	0	0	0
45	2018	1	0	0	1	1.36022e+10	21	3.94	3.43719e+07	0.546647	0.041775	1	0		0	11	0	0	0	0
45	2019	1	0	0	1	1.52422e+10	22	3.45	3.63902e+07	0.509841	0.068465	1	0		0	11	0	0	0	0
45	2020	1	0	0	1	1.90259e+10	23	3.08	4.67502e+07	0.385627	0.053697	1	0			11
45	2021															11
46	2010	1	0	0	0	9.02173e+08	4	3.51	4120919	0.168046	0.056562	1	0	2	7	2	0	0	0	0
46	2011	1	0	0	0	1.06034e+09	5	3.4	1.30311e+07	0.240339	0.068029	1	0	3	10	4	0	0	0	0
46	2012	1	0	0	0	1.19916e+09	6	4.07	9.94325e+06	0.284904	0.052341	1	0	4	11	7	0	0	0	0
46	2013	1	0	0	0	1.30896e+09	7	5.33	14573800	0.335777	0.018378	1	0	6	5	11	0	0	0	0
46	2014	1	0	0	0	1.56161e+09	8	3.77	8911500	0.430393	0.019241	1	0	5	0	17	0	0	0	0
46	2015	1	1	0	0	8.83153e+09	9	3.05	636600	0.407483	0.064347	0	0		0	22
46	2016	1	1	0	0	1.80616e+10	10	3.43	4.7175e+07	0.531434	0.053265	0	0		0	22
46	2017	1	1	0	0	1.99091e+10	11	2.63	1.09004e+07	0.532355	0.04525	0	0		0	22
46	2018	3	1	0	0	2.06112e+10	12	1.36	2.0871e+07	0.535012	0.020665	0	0		0	22
46	2019	3	1	0	0	2.27514e+10	13	0.9	2.59375e+07	0.547005	0.016641	0	0		0	22
46	2020	3	1	0	0	1.9414e+10	14	1.62	2.51804e+07	0.537302	-0.054308	0	0			22
46	2021															22
47	2010	2	1	1	0	9.48053e+08	13	2.32	5.77641e+06	0.051927	0.065419	0	0	0	4	0	0.351112	4	5	6
47	2011	2	1	1	0	9.38596e+08	14	2.49	647010	0.05854	0.062676	0	0	4	0	1	0.351514	4	5	6
47	2012	2	1	1	0	1.04187e+09	15	2.6	2.14844e+06	0.073676	0.078186	0	0		1	5	0.465656	3	4	5
47	2013	2	1	1	0	1.32212e+09	16	3.56	1.79438e+06	0.162212	0.084044	0	0		2	5	0.468455	3	4	5
47	2014	2	1	1	0	1.36777e+09	17	3.69	2.78258e+06	0.156887	0.087392	0	0	1	1	5	1	1	1	1
47	2015	2	1	1	0	1.38032e+09	18	3.71	3.92205e+06	0.091885	0.072664	0	0	1	1	6
47	2016	2	1	1	0	1.67439e+09	19	4.69	4.4273e+06	0.248378	0.050778	0	0		1	7
47	2017	2	1	1	0	1.70041e+09	20	3.72	7.43092e+06	0.282978	0.058563	0	0	1	1	7	1	1	1	1
47	2018	2	1	1	0	1.79836e+09	21	4.13	4.43796e+06	0.241896	0.079056	0	0		2	8	0.5	2	2	2
47	2019	2	1	1	0	1.88291e+09	22	3.79	8.21224e+06	0.187438	0.085679	0	0	1	1	8	0.5	2	2	2
47	2020	2	1	1	0	1.88864e+09	23	4.27	1.17634e+07	0.155626	0.056202	0	0	1		9
47	2021															10
48	2010	3	1	1	0	8789900227	9		40222762	0.197757	0.075278	1	0	3	29	55	0.611111	2	3	3
48	2011	3	1	1	0	10465372412	10	5.15	64944052	0.24217	0.091826	1	0	11	32	58	0.265057	4	7	7
48	2012	3	1	1	0	14930778241	11	5.35	135012633	0.392927	0.073248	1	0	18	26	69	0.218248	5	8	8
48	2013	3	1	1	0	17946851434	12	5.86	103444814	0.441467	0.060818	1	0	14	31	87	0.161584	7	11	12
48	2014	3	1	1	0	21202835316	13	4.84	88140271	0.482599	0.046441	1	0	12	31	101	0.177809	6	10	11
48	2015	3	1	1	0	22583347327	14	6.42	113453740	0.50566	0.023995	1	0	19	15	113	0.189879	7	9	11
48	2016	3	1	1	0	23409878945	15	7.16	91992121	0.510192	0.026669	1	0	12	5	132	0.185603	5	7	7
48	2017	3	1	1	0	27988160462	16	7.4	97185747	0.571874	0.028979	1	0	3	4	144	0.179134	5	8	8
48	2018	3	1	1	0	29360882983	17	6.81	300475150	0.558456	0.043169	1	0	2	2	147	0.247159	5	7	8
48	2019	3	1	1	0	31485373711	18	7.66	209385529	0.558333	0.032445	1	0	2	0	149	0.243408	7	7	10
48	2020	3	1	1	0	31983345963	19	9.21	324731688	0.562173	0.024747	1	0			151
48	2021															151
49	2010	3	1	1	0	2.79951e+09	4		6.27186e+06	0.340234	0.056509	0	0	5	7	13	0.5	2	2	2
49	2011	3	1	1	0	3.01882e+09	5		3.66805e+06	0.357243	0.069557	0	0	1	8	18	0.355139	6	5	9
49	2012	3	1	1	0	3.24003e+09	6	0.46	1.06544e+07	0.369591	0.070635	0	0	6	4	19	0.361099	7	5	10
49	2013	3	1	1	0	3.47917e+09	7	0.61	6.20369e+06	0.388538	0.078465	0	0	2	5	25	0.304269	8	6	11
49	2014	3	1	1	0	3.56518e+09	8	1.04	5.33813e+06	0.341434	0.08837	0	0	2	5	27	0.264342	8	7	12
49	2015	3	1	1	0	3.84151e+09	9	1.67	8.48757e+06	0.302104	0.108329	0	0	3	2	29	0.174994	9	12	16
49	2016	3	1	1	0	4.23596e+09	10	3.36	9.97508e+06	0.276352	0.114794	0	0	2	2	32	0.197761	12	12	19
49	2017	3	1	1	0	4.82267e+09	11	2.85	2.44419e+07	0.281063	0.110319	0	0		4	34	0.212028	12	12	19
49	2018	3	1	1	0	5.9763e+09	12	1.61	8.26235e+06	0.343281	0.095672	0	0	2	3	34	0.1916	16	14	25
49	2019	3	1	1	0	7.04893e+09	13	2.02	1.95179e+07	0.413224	0.040368	0	0	2	1	36	0.194884	17	14	27
49	2020	3	1	1	0	7.03283e+09	14	1.69	2.87479e+07	0.442575	0.021858	0	0	1		38
49	2021															39
50	2010	1	0	1	0	9.92778e+08	4	3.1	4418740	0.020963	0.05686	0	0	1	0	2
50	2011	1	0	1	0	1.39391e+09	5	3.03	3.99965e+06	0.27548	0.053198	0	0		0	3
50	2012	1	0	1	0	2.17731e+09	6	3.06	8839165	0.121255	0.041557	0	0		0	3
50	2013	1	0	1	0	2.55575e+09	7	2.17	3.96413e+06	0.201189	0.05372	0	0		0	3
50	2014	1	0	1	0	4.49331e+09	8	1.66	3.50785e+06	0.159962	0.042814	0	0		0	3
50	2015	1	0	1	0	5.86886e+09	9	0.94	4.91183e+06	0.231544	0.033325	0	0		0	3
50	2016	1	0	1	0	6.87919e+09	10	0.99	7.20241e+06	0.310655	0.03676	0	0		0	3	0.846944	1	2	2
50	2017	1	0	1	0	8.15498e+09	11	0.95	1.78918e+07	0.383593	0.03609	1	0		0	3	1.00694	1	2	2
50	2018	1	0	1	0	8.67511e+09	12	0.69	6.47152e+06	0.386909	0.031721	1	0		0	3	1.00694	1	2	2
50	2019	1	0	1	0	8.80498e+09	13	0.6	3.05107e+07	0.387049	0.011564	1	0		0	3	1.00694	1	2	2
50	2020	1	0	1	0	9.07706e+09	14	0.57	1.87682e+07	0.402776	0.002962	1	0			3
50	2021															3
51	2010	4	1	0	0	2.19447e+09	11		1902000	0.033597	0.070501	0	0		4	4	0.593475	1	2	2
51	2011	4	1	0	0	2.31225e+09	12		112800	0.049695	0.050386	0	0	4	1	4	0.580488	1	2	2
51	2012	4	1	0	0	2.56461e+09	13	4.98	1862000	0.079462	0.063741	0	0		1	8	0.625381	1	2	2
51	2013	4	1	0	0	2.94298e+09	14	5.48	6.59555e+07	0.157868	0.078017	0	0	1	0	8	0.590712	1	2	2
51	2014	4	1	0	0	4.92235e+09	15	4.11	5.9851e+07	0.369774	0.09257	1	0		0	9
51	2015	4	1	0	0	8.31836e+09	16	4.67	6.05882e+07	0.582516	0.084275	1	0		0	9
51	2016	4	1	0	0	8.66654e+09	17	4.53	8.39001e+07	0.533074	0.084047	1	0		0	9
51	2017	4	1	0	0	9.06414e+09	18	4.88	2.02417e+07	0.53084	0.033679	1	0		1	9
51	2018	4	1	0	0	9.47717e+09	19	3.01	5.97728e+07	0.53638	0.013588	1	0		1	9
51	2019	4	1	0	0	6.40758e+09	20	3.04	3.3369e+07	0.752091	-0.414343	1	0	1	0	9	0.852441	1	2	2
51	2020	4	1	0	0	4.51631e+09	21	4.39	6.29355e+07	0.57201	0.090489	1	0			10
51	2021															10
52	2010	1	1	0	0	5.48527e+08	8	3.2	1.01083e+07	0.24566	0.274415	0	0		2	4	0.5	2	2	2
52	2011	1	1	0	0	1.85318e+09	9	3.36	1.16676e+07	0.046985	0.081937	0	0	1	5	4	0.5	2	2	2
52	2012	1	1	0	0	1.92737e+09	10		7.92326e+06	0.030375	0.082352	1	0	1	11	5	0.5	2	2	2
52	2013	1	1	0	0	2.06629e+09	11		6.98734e+06	0.046347	0.08793	1	0	4	7	6	0.5	2	2	2
52	2014	1	1	0	0	2.31074e+09	12	6.55	1.74255e+07	0.077059	0.104796	1	0	7	2	10	0.5	2	2	2
52	2015	1	1	0	0	2.83314e+09	13	5.45	4.4785e+06	0.190132	0.09258	1	0		4	17	1	1	1	1
52	2016	1	1	0	0	3.03388e+09	14	5.72	4.471e+06	0.200844	0.074058	1	0	2	4	17	0.337579	4	6	9
52	2017	1	1	0	0	3.04431e+09	15	5.96	4.41936e+06	0.194266	0.057455	1	0	2	3	19	0.329267	4	6	9
52	2018	1	1	0	0	3.17832e+09	16	5.19	1.13931e+07	0.2014	0.066401	1	0	2	2	21	0.39093	3	5	8
52	2019	1	1	0	0	2.93429e+09	17	4.08	8.71633e+06	0.205041	0.087556	1	0	1	1	23	0.196709	6	10	14
52	2020	1	1	0	0	2.45178e+09	18	4.6	8.77625e+06	0.15758	-0.060212	1	0	1		24
52	2021															25
53	2011	1	0	0	0	1.02756e+09	11		6463800	0.163287	0.054847	1	0	2	2	1
53	2012	1	0	0	0	2.02127e+09	12	1.09	3724009	0.608514	-0.028516	1	0		2	3
53	2013	1	0	0	0	1.13761e+09	13	2.89	2.47247e+06	0.296812	0.00783	1	0	2	1	3
53	2014	1	0	0	0	1.22075e+09	14	3.53	4261500	0.31305	0.031909	1	0		1	5
53	2015	1	0	0	0	2.05907e+09	15	3.33	4.73565e+06	0.17194	0.049699	1	0	1	1	5
53	2016	1	0	0	0	2.38205e+09	16	4.59	4.43209e+06	0.259398	0.080204	1	0		4	6
53	2017	1	0	0	0	3.465e+09	17	4.25	7.80842e+06	0.340402	0.116318	1	0	1	4	6
53	2018	1	1	0	0	3.58199e+09	18	5.53	8.83416e+06	0.36938	0.006091	1	0	3	1	7
53	2019	1	1	0	0	4.30994e+09	19	5.6	1.36517e+07	0.46243	0.010168	1	0	1	1	10
53	2020	1	1	0	0	5.35844e+09	20	3.64	2.30632e+07	0.435156	0.005231	1	0			11
53	2021													1		11
54	2011	4	1	1	0	1.57863e+09	15	4.1	5.725e+06	0.040869	0.061313	0	0	4	3	3	0.611111	2	3	3
54	2012	4	1	1	0	1.66217e+09	16	3.76	1.93558e+07	0.043806	0.058544	0	0	3	0	7	0.611111	2	3	3
54	2013	4	1	1	0	1.89066e+09	17	4.45	2.05026e+07	0.113079	0.046281	0	0		0	10	0.5	2	2	2
54	2014	4	1	1	0	2.49035e+09	18	3.53	1.28066e+07	0.296841	0.038675	0	0		0	10	1	1	1	1
54	2015	4	1	1	0	2.63373e+09	19	3.87	7.55312e+06	0.337411	0.003992	0	0		0	10	1	1	1	1
54	2016	4	1	1	0	2.67072e+09	20	2.88	2.48691e+07	0.325632	0.006272	0	0		0	10	1	1	1	1
54	2017	4	1	1	0	2.65349e+09	21	3.23	1.91205e+07	0.28506	0.031204	0	0		3	10	1	1	1	1
54	2018	4	1	1	0	2.5531e+09	22	3.59	2.45823e+07	0.23011	0.033257	0	0		3	10	0.597084	2	3	4
54	2019	4	1	1	0	2.49651e+09	23	3.51	2.07349e+07	0.17571	0.036984	0	0	3	0	10	0.736875	2	3	4
54	2020	4	1	1	0	2.7961e+09	24	3.94	2.38086e+07	0.237425	0.03205	0	0			13
54	2021															13
55	2011	1	1	1	0	4.22542e+09	11	4.21	5.66583e+07	0.123958	0.107462	0	0	3	25	2	0.125659	41	25	53
55	2012	1	1	1	0	4.16572e+09	12	6.74	3.50227e+07	0.076998	0.044604	1	0	18	15	5	0.0941879	51	35	67
55	2013	1	1	1	0	4.65803e+09	13	6.28	2.45682e+07	0.085807	0.052445	1	0	7	12	23	0.0782753	52	38	72
55	2014	1	1	1	0	5.08791e+09	14	5.76	1.07421e+07	0.104917	0.069674	1	0	8	10	30	0.0559209	56	53	92
55	2015	1	1	1	0	5.70696e+09	15	6.83	1.53214e+07	0.15412	0.074787	1	0	4	9	38	0.0494592	53	57	93
55	2016	1	1	1	0	6.25045e+09	16	6.27	2.19672e+07	0.146842	0.085742	1	0	6	4	42	0.068776	41	51	80
55	2017	1	1	1	0	7.88737e+09	17	6.29	3.35224e+07	0.098332	0.068056	1	0	3	2	48	0.0739661	37	52	82
55	2018	1	1	1	0	8.55722e+09	18	7.41	2.74107e+07	0.116108	0.069293	1	0	1	3	51	0.0833419	35	49	84
55	2019	1	1	1	0	9.0694e+09	19	8.84	3.07695e+07	0.123145	0.066492	1	0	1	2	52	0.112458	31	34	68
55	2020	1	1	1	0	1.14923e+10	20	8.39	4.70897e+07	0.223539	0.105717	1	0	2		53
55	2021															55
56	2011	3	1	1	0	8.29229e+08	12		4.85927e+06	0.218449	0.038663	1	1	1	0	7	0.597957	5	4	7
56	2012	3	1	1	0	8.22914e+08	13	3.71	6.91039e+06	0.179097	0.036889	1	1		0	8	0.654797	6	3	7
56	2013	3	1	1	0	9.03078e+08	14	3.74	1.00945e+07	0.221137	0.03388	1	1		0	8	0.654797	6	3	7
56	2014	3	1	1	0	1.04662e+09	15	2.53	9.12555e+06	0.297528	0.033109	1	1		0	8	0.611111	6	3	7
56	2015	3	1	1	0	1.36242e+09	16	3.06	5.09118e+06	0.094512	0.031523	1	1		1	8	0.442364	9	5	11
56	2016	3	1	1	0	2.03671e+09	17	3.71	6.36613e+06	0.366341	0.029914	1	1		1	8	0.345186	8	5	9
56	2017	3	1	1	0	2.34983e+09	18	3.47	9.74376e+06	0.421596	0.031531	1	1	1	1	8	0.370156	7	4	8
56	2018	3	1	1	0	2.52139e+09	19	3.58	1.53615e+07	0.428178	0.029459	1	1		1	9	0.202782	8	8	12
56	2019	3	1	1	0	2.31489e+09	20	3.28	8.21068e+07	0.34683	0.032255	1	1	1	0	9	0.181364	9	11	17
56	2020	3	1	1	0	2.26713e+09	21	2.3	3.90265e+07	0.295953	0.049258	1	1			10
56	2021															10
57	2011	3	1	0	0	8.82705e+08	7	5.56	8.29152e+07	0.130223	0.353794	0	0	1	3	3
57	2012	3	1	0	0	1.94629e+09	8	8.09	1.38099e+08	0.122536	0.227644	0	0	1	3	4
57	2013	3	1	0	0	2.45719e+09	9	10.99	1.07157e+08	0.215793	0.211306	0	0	2	4	5
57	2014	3	1	0	0	2.87492e+09	10	13.99	4.71058e+07	0.266981	0.156714	0	0	1	4	7
57	2015	3	1	0	0	3.22755e+09	11	15.77	9.89031e+06	0.331813	0.115307	0	0	3	1	8
57	2016	3	1	0	0	3.71435e+09	12	33.78	1.53469e+08	0.390323	0.121864	0	0	1	0	11
57	2017	3	1	0	0	4.10883e+09	13	13.19	1.18435e+08	0.520474	0.055759	0	0		0	12
57	2018	3	1	0	0	4.36586e+09	14	9.76	1.79253e+08	0.543201	0.072733	0	0		0	12
57	2019	3	1	0	0	5.03526e+09	15	13.35	2.26064e+08	0.527998	0.094305	0	0		0	12
57	2020	3	1	0	0	4.99657e+09	16	21.28	2.18548e+08	0.428662	0.120323	0	0			12
57	2021															12
58	2012	1	1	0	0	1.08836e+09	15	5.15	2459400	0.066931	0.096417	1	0	1	4	0	0.64932	1	2	2
58	2013	1	1	0	0	1.2285e+09	16	4.82	2.8198e+07	0.103522	0.084478	1	0	2	3	1	0.636975	2	3	5
58	2014	1	1	0	0	1.39335e+09	17		5.08981e+06	0.150044	0.077414	1	0	2	3	3	0.470122	3	4	6
58	2015	1	1	0	0	2.54791e+09	18	4.94	6.76355e+06	0.122431	0.043777	1	0	1	3	5	0.424246	3	4	6
58	2016	1	1	0	0	4.26794e+09	19	6.09	4.01543e+06	0.277405	0.046935	1	0	2	2	6	0.283538	5	6	8
58	2017	1	1	0	0	5.27315e+09	20	4.32	8.72596e+06	0.376318	0.050203	1	0	1	2	8	0.217012	5	6	7
58	2018	1	1	0	0	6.96735e+09	21	3.66	1.90444e+07	0.338254	0.055802	1	0	1	1	9	0.375	4	3	4
58	2019	1	1	0	0	7.29496e+09	22	3.21	1.46291e+07	0.344902	0.040252	1	0	1	0	10	0.333333	3	3	3
58	2020	1	1	0	0	7.39321e+09	23	3.68	3.03002e+07	0.328349	0.069993	1	0			11
58	2021															11
59	2012	3	0	0	0	1.00337e+09	23	0.73	9.67416e+06	0.139356	0.089259	1	0	2	3	3	0.875	3	3	6
59	2013	3	0	0	0	1.01687e+09	24	0.78	2.73297e+06	0.114868	0.089128	1	0	1	4	5	0.875	3	3	6
59	2014	3	0	0	0	1.51863e+09	25	1.68	1.09939e+07	0.370401	0.052731	1	0	2	3	6	0.611111	2	3	3
59	2015	3	0	0	0	1.8852e+09	26	2.2	6.93377e+06	0.44063	0.061403	1	0	2	1	8	0.512346	2	3	3
59	2016	3	0	0	0	2.66234e+09	27	3.16	1.18828e+07	0.404985	0.065444	1	0	1	1	10	1	1	1	1
59	2017	3	0	0	0	2.95991e+09	28	4.54	1.59702e+07	0.446835	0.037179	1	0		2	11	0.407961	2	3	3
59	2018	3	0	0	0	3.33535e+09	29	4.14	1.7682e+07	0.466506	0.049291	1	0	1	2	11	0.289664	4	6	8
59	2019	3	0	0	0	3.34428e+09	30	4.66	1.49484e+07	0.459711	0.056912	1	0	1	1	12	0.315716	4	5	9
59	2020	3	0	0	0	3376867194	31	4.38	1.68555e+07	0.481786	0.04122	1	0	1		13
59	2021															14
60	2012	1	1	0	0	8.86651e+08	13	14.14	6.83322e+06	0.046018	0.076692	1	0		6	2	1.125	1	2	2
60	2013	1	1	0	0	9.17045e+08	14	6.85	3824623	0.050623	0.072812	1	0	2	4	2	1.125	1	2	2
60	2014	1	1	0	0	9.43542e+08	15	10.91	2.86996e+06	0.052979	0.062459	1	0	4	0	4	1.125	1	2	2
60	2015	1	1	0	0	1.55016e+09	16	15.04	5.13568e+06	0.401607	0.033983	1	0		0	8	1.125	1	2	2
60	2016	1	1	0	0	1.16553e+09	17	31.73	3.9128e+06	0.525427	-0.333249	1	0		0	8
60	2017	1	1	0	0	1.37711e+09	18	8.33	4.76021e+06	0.446883	0.000965	1	0		0	8
60	2018	1	1	0	0	1.12025e+09	19	6.07	4.92534e+06	0.402196	-0.082257	1	0		0	8
60	2019	1	1	0	0	9.50983e+08	20	14.41	2.69784e+07	0.286778	0.009495	1	0		0	8
60	2020	1	1	0	0	9.07677e+08	21	23.14	4.74674e+06	0.340832	-0.088082	1	0			8
60	2021															8
61	2014	1	1	1	0	8.25603e+08	13	5.22	2550000	0.108966	0.097133	0	0	4	1	6	1	2	1	2
61	2015	1	1	1	0	1.59808e+09	14	5.51	2812780	0.49671	0.050752	0	0		1	10	1	2	1	2
61	2016	1	1	1	0	1.60319e+09	15	8.13	5.04763e+06	0.446993	0.059118	0	0	1	1	10	1	2	1	2
61	2017	1	1	1	0	1.92898e+09	16	7.05	5.80013e+06	0.459384	0.055129	0	0		4	11
61	2018	1	1	1	0	2.0676e+09	17	6.02	7.88525e+06	0.462563	0.075231	1	0	1	3	11	1	1	1	1
61	2019	1	1	1	0	2.25681e+09	18	8.12	1.33666e+07	0.489085	0.076086	1	0	3	0	12	1	1	1	1
61	2020	1	1	1	0	2.25612e+09	19	6.57	3.16948e+06	0.52111	0.019421	1	0			15
61	2021															15
62	2014	4	1	1	0	3.73302e+09	10	1.46	2.30122e+07	0.389319	0.088691	0	0		0	15
62	2015	4	1	1	0	3.76463e+09	11	1.58	6.00584e+07	0.306579	0.086998	0	0		0	15
62	2016	4	1	1	0	4.22364e+09	12	1.84	8.02354e+07	0.336016	0.080319	0	0		0	15
62	2017	4	1	1	0	4.47017e+09	13	2.69	6.19209e+07	0.292736	0.10511	0	0		0	15
62	2018	4	1	1	0	5.05913e+09	14	2.73	7.18193e+07	0.320656	0.120138	0	0		0	15
62	2019	4	1	1	0	5.30929e+09	15	2.71	6.25848e+07	0.354029	0.119623	0	0		0	15	0.852441	1	2	2
62	2020	4	1	1	0	5.11334e+09	16	3.28	1.2808e+08	0.33688	0.121239	0	0			15
62	2021															15
63	2014	3	1	1	0	4.35588e+08	19	5.05	2.30493e+06	0.344403	0.145947	0	0		4	8	0.595457	3	3	5
63	2015	3	1	1	0	6.98859e+08	20	5.26	7.86105e+06	0.142305	0.088377	0	0		7	8	0.586624	3	3	5
63	2016	3	1	1	0	7.5968e+08	21	9.43	5.79381e+06	0.11745	0.119789	0	0	4	6	8	0.163592	5	8	8
63	2017	3	1	1	0	7.85229e+08	22	8.94	8.34495e+06	0.177896	0.044776	0	0	3	4	12	0.158579	5	8	8
63	2018	3	1	1	0	7.8755e+08	23	11.03	8.21873e+06	0.167122	0.017558	0	0	3	1	15	0.182589	4	6	6
63	2019	3	1	1	0	8.06892e+08	24	10.64	1.03396e+07	0.174748	-0.029666	0	0	1	0	18	0.183087	4	6	6
63	2020	3	1	1	0	8.41756e+08	25	8.15	1.14376e+07	0.162814	0.009212	0	0			19
63	2021															19
64	2015	3	1	1	0	2.90119e+09	20	5.57	3.08073e+07	0.129668	0.136836	0	0	5	6	34	0.195927	7	7	9
64	2016	3	1	1	0	3.75816e+09	21	5.76	3.35768e+07	0.227045	0.133076	0	0	4	2	39	0.201077	6	7	8
64	2017	3	1	1	0	4.58616e+09	22	12.56	9.30099e+07	0.22736	0.140466	0	0	2	0	43	0.201175	8	8	11
64	2018	3	1	1	0	5.19488e+09	23	11.96	1.0381e+08	0.21385	0.133775	1	0		0	45	0.176911	7	7	11
64	2019	3	1	1	0	5.82702e+09	24	24.18	1.0556e+08	0.207047	0.123252	1	0		0	45	0.208	6	6	9
64	2020	3	1	1	0	7.00116e+09	25	28.98	1.11514e+08	0.177877	-0.038544	1	0			45
64	2021															45
65	2016	2	1	0	0	6.99358e+08	21	3.16	3.82121e+06	0.097815	0.074761	1	0	6	5	10
65	2017	2	1	0	0	7.38733e+08	22	3.63	8.53696e+06	0.098316	0.062838	1	0	4	1	16
65	2018	2	1	0	0	7.80035e+08	23	4.46	5.82356e+06	0.106976	0.043674	1	0	1	0	20	0.500957	3	5	11
65	2019	2	1	0	0	8.31804e+08	24	3.92	5.26028e+06	0.126807	0.043756	1	0		0	21	0.492662	3	5	11
65	2020	2	1	0	0	9.15812e+08	25	2.93	7.53354e+06	0.164512	0.047598	1	0			21
65	2021															21
66	2016	1	1	0	0	2.4449e+09	19	6.39	1.02426e+07	0.250279	0.112726	1	0	9	16	47	0.737631	4	4	9
66	2017	1	1	0	0	2.6372e+09	20	6.83	5.79772e+07	0.182832	0.136527	1	0	7	15	56	0.339992	6	10	15
66	2018	1	1	0	0	3.18534e+09	21	8.46	5.51239e+07	0.211837	0.1276	1	0	9	10	63	0.324293	7	12	18
66	2019	1	1	0	0	3.75874e+09	22	7.83	9.04836e+07	0.189753	0.147354	1	0	6	17	72	0.246191	10	14	22
66	2020	1	1	0	0	7.15757e+09	23	8.22	9.92573e+07	0.162487	0.10088	1	0	4		78
66	2021													13		82
67	2016	3	1	1	0	6.46361e+08	10	0.84	1.64096e+07	0.140673	0.085646	1	0	3	0	10
67	2017	3	1	1	0	7.33291e+08	11	2.84	2.29728e+07	0.175595	0.082473	1	0		0	13
67	2018	3	1	1	0	7.57934e+08	12	3.86	2.7019e+07	0.184096	0.033321	1	0		0	13
67	2019	3	1	1	0	8.35406e+08	13	1.68	2.66908e+07	0.219339	0.044684	1	0		0	13
67	2020	3	1	1	0	9.08087e+08	14	1.58	2.34502e+07	0.243304	0.04525	0	0			13
67	2021															13
68	2017	3	1	1	0	752926669	21	1.92	1.59493e+06	0.262103	0.058065	0	0		4	7	0.534722	2	3	3
68	2018	3	1	1	0	8.17836e+08	22	1.69	1.09958e+07	0.252176	0.079089	0	0	2	3	7	0.232348	7	9	12
68	2019	3	1	1	0	9.28878e+08	23	2.14	1.69793e+06	0.27363	0.077275	0	0	2	1	9	0.23411	9	9	14
68	2020	3	1	1	0	1.16255e+09	24	1.94	3.28127e+06	0.367198	0.069754	0	0	1		11
68	2021															12
69	2017	1	0	0	0	7.56245e+08	15	3.76	6.21371e+06	0.080086	0.113621	1	0		8	5	0.666192	11	6	17
69	2018	1	0	0	0	8.02418e+08	16	4.23	7.03494e+06	0.077327	0.09308	1	0	8	0	5	0.607322	14	8	23
69	2019	1	0	0	0	1.01005e+09	17	6.11	6.58892e+06	0.229246	0.056266	1	0		0	13	0.58098	17	9	29
69	2020	1	0	0	0	9.72503e+08	18	6.46	4.21084e+06	0.208286	0.04415	1	0			13
69	2021															13
70	2017	3	1	1	0	8.56404e+08	23	3.46	2226900	0.273584	0.077203	0	0		0	29	0.389701	4	5	7
70	2018	3	1	1	0	9.84313e+08	24	4.6	1.00322e+07	0.328884	0.071517	0	0		0	29	0.871142	2	2	3
70	2019	3	1	1	0	1.08365e+09	25	3.99	4.46767e+06	0.345952	0.065396	0	0		0	29	1	1	1	1
70	2020	3	1	1	0	1.53593e+09	26	3.79	6.2456e+06	0.460721	0.048246	0	0			29
70	2021															29
71	2017	1	0	0	1	1.37467e+09	17	4.11	7.49414e+06	0.124775	0.112572	0	1	2	0	9	1	1	1	1
71	2018	1	0	0	1	1.45932e+09	18	5.35	1.07754e+07	0.10521	0.107336	0	1		2	11	1	1	1	1
71	2019	1	0	0	1	1.5854e+09	19	5.06	1.02879e+07	0.086186	0.107955	0	1		2	11	0	0	0	0
71	2020	1	0	0	1	1.83614e+09	20	4.99	8.68488e+06	0.115656	0.103252	0	1	2		11
71	2021															13
72	2017	1	1	1	0	7.15134e+08	16	5.7	8.10631e+06	0.134937	0.0902	0	0	4	0	11
72	2018	1	1	1	0	7.55842e+08	17	5.94	1.07514e+07	0.122117	0.080579	0	0		0	15
72	2019	1	1	1	0	8.35978e+08	18	10.71	1.34665e+07	0.211673	0.032876	0	0		0	15
72	2020	1	1	1	0	8.1396e+08	19	26.77	2.45773e+06	0.278831	-0.082586	0	0			15
72	2021															15
73	2017	4	1	0	0	2.18375e+09	22	6.04	1.95291e+07	0.159725	0.08292	0	0	1	3	12	1	1	1	1
73	2018	4	1	0	0	2.51356e+09	23	3.64	5.42925e+07	0.21634	0.081314	1	0	3	1	13	0.564441	1	3	3
73	2019	4	1	0	0	2.67212e+09	24	5.35	3.88584e+07	0.307036	0.065065	1	0		1	16	0.582639	1	3	3
73	2020	4	1	0	0	2.48276e+09	25	8.37	7.64147e+07	0.278393	0.010727	1	0	1		16
73	2021															17
74	2017	3	1	1	0	8.85148e+08	22	1.94	22784234	0.186637	0.126518	0	0		6	8
74	2018	3	1	1	0	1.09363e+09	23	3.73	2.77515e+07	0.242053	0.125611	0	0	6	2	8	1	1	1	1
74	2019	3	1	1	0	1.63747e+09	24	4.15	3.3558e+07	0.346064	0.103664	0	0		2	14	1	1	1	1
74	2020	3	1	1	0	1.72141e+09	25	5.91	2.97178e+07	0.313459	0.069238	0	0	2		14
74	2021															16
75	2017	1	1	0	0	7.06004e+08	19	5.73	1.1267e+07	0.307596	0.128402	1	0	2	16	17	0.816245	1	2	2
75	2018	1	1	0	0	1.13842e+09	20	6.32	1.6285e+07	0.234646	0.093853	1	0	13	7	19	0.815365	1	2	2
75	2019	1	1	0	0	1.32668e+09	21	8.42	2.76761e+07	0.291243	0.08962	1	0	3	4	32	0.428055	2	3	3
75	2020	1	1	0	0	1.51377e+09	22	8.18	2.62395e+07	0.314141	0.089751	1	0	4		35
75	2021															39
76	2018	2	0	0	1	6.17147e+08	11	15.37	1.07575e+07	0.039783	0.10122	1	0	1	0	13
76	2019	2	0	0	1	6.38422e+08	12	20.4	7.57856e+06	0.035713	0.066581	1	0		0	14
76	2020	2	0	0	1	1.42665e+09	13	7.29	1.38902e+07	0.218531	0.333389	1	0			14
76	2021															14
77	2018	1	1	0	0	1.4702e+09	18	3.68	1.08728e+07	0.339596	0.082757	1	0	1	1	3
77	2019	1	1	0	0	1.38499e+09	19	2.67	1.15225e+07	0.266077	0.091306	1	0	1	0	4	0.5	2	2	2
77	2020	1	1	0	0	1.94075e+09	20	3.4	3.54457e+07	0.289982	0.093418	1	0			5
77	2021															5
78	2009	3	1	0	0	6.53626e+08	3	5.26	3863281	0.196667	0.061913	0	0	4	31	17	0.680295	7	4	12
78	2010	3	1	0	0	884010164	4	8.16	3.12672e+06	0.364723	0.049574	0	0	1	44	21	0.469529	8	7	15
78	2011	3	1	0	0	1.08099e+09	5	7.68	21253920	0.389287	0.069056	0	0	30	18	22	0.40323	6	6	10
78	2012	3	1	0	0	1.42372e+09	6	6.64	9.53246e+06	0.50095	0.038723	0	0	14	7	52	0.290376	5	6	8
78	2013	3	1	0	0	2.18214e+09	7	11.97	2.51566e+07	0.484125	0.028941	0	0	4	8	66	0.329825	3	5	6
78	2014	3	1	0	0	2.2439e+09	8	7.6	5.41473e+06	0.546796	0.00502	0	0	3	8	70	0.275724	5	6	8
78	2015	3	1	0	0	3.10276e+09	9	6.83	5.72911e+06	0.455364	0.006574	0	0	5	3	73	0.507863	5	3	6
78	2016	3	1	0	0	2.48411e+09	10	5.55	9.60123e+06	0.326013	0.000504	0	0	3	0	78	0.597532	7	3	8
78	2017	3	1	0	0	2.74035e+09	11	4.28	8.13556e+06	0.371287	0.016809	0	0		0	81	1	6	1	6
78	2018	3	1	0	0	3.14078e+09	12	4.27	2.21861e+07	0.451078	0.029017	0	0		0	81	1	6	1	6
78	2019	3	1	0	0	3.50143e+09	13	3.14	5.19657e+07	0.527699	-0.046093	0	0		0	81	1	3	1	3
78	2020	3	1	0	0	3.1478e+09	14	4.66	6.89058e+07	0.608738	-0.109491	0	0			81
78	2021															81
79	2009	2	0	0	1	5.42355e+08	10	4.55	5482700	0.086559	0.082179	1	0	3	3	1	0.414435	16	13	33
79	2010	2	0	0	1	5.8955e+08	11	4.38	10893933	0.114065	0.087587	1	0	1	4	4	0.460615	17	10	31
79	2011	2	0	0	1	6.03652e+08	12	8.37	2701510	0.099011	0.103339	1	0	2	4	5	0.516757	19	8	30
79	2012	2	0	0	1	6.52934e+08	13	6.94	7238412	0.111658	0.113251	1	0	2	4	7	0.459683	16	6	24
79	2013	2	0	0	1	7.49811e+08	14	5.97	5411535	0.118979	0.119857	1	0	2	3	9	0.410643	12	6	17
79	2014	2	0	0	1	9.15576e+08	15	15.9	4.80364e+06	0.155209	0.118801	1	0	2	2	11	0.337929	12	7	15
79	2015	2	0	0	1	1.40129e+09	16	6.64	8.05597e+06	0.09764	0.094506	1	0	1	1	13	0.387928	11	7	14
79	2016	2	0	0	1	1.96524e+09	17	9.18	1.25208e+07	0.274289	0.100686	1	0	1	0	14	0.399402	10	6	14
79	2017	2	0	0	1	2.25414e+09	18	11.92	1.61348e+07	0.219034	0.125007	1	0		0	15	0.600133	10	5	16
79	2018	2	0	0	1	2.52697e+09	19	11.49	1.64957e+07	0.204142	0.104771	1	0		0	15	0.61416	13	6	22
79	2019	2	0	0	1	3.22621e+09	20	14.72	1.96383e+07	0.163097	0.034219	1	0		0	15	0.567096	11	6	19
79	2020	2	0	0	1	3.50488e+09	21	12.49	4.77983e+07	0.164425	0.098872	1	0			15
79	2021															15
80	2009	1	1	0	0	4.51309e+08	18		3.86833e+06	0.039006	0.077455	0	0		0	1	1	1	1	1
80	2010	1	1	0	0	4.75113e+08	19		1751290	0.01576	0.089987	0	0		1	1	1	1	1	1
80	2011	1	1	0	0	5.24656e+08	20	4.22	5637596	0.063253	0.084268	0	0		2	1	1	1	1	1
80	2012	1	1	0	0	5.83597e+08	21	5.22	3.59019e+06	0.10219	0.108018	0	0	1	3	1	0.205181	16	13	1
80	2013	1	1	0	0	6.20542e+08	22	3.56	1.4335e+06	0.098561	0.106313	0	0	1	4	2
80	2014	1	1	0	0	9.07005e+08	23	3.84	4.94101e+06	0.265348	0.103819	0	0	2	2	3
80	2015	1	1	0	0	1.05002e+09	24	7.79	4999050	0.111796	0.029443	0	0	2	0	5
80	2016	1	1	0	0	9.56093e+08	25	6	5.76166e+06	0.056896	0.016217	0	0		0	7
80	2017	1	1	0	0	1.14088e+09	26	4.26	6.60789e+06	0.062802	0.104144	0	0		0	7	1	1	1	1
80	2018	1	1	0	0	1.28872e+09	27	4.27	1.02824e+07	0.064349	0.114658	0	0		0	7	1	1	1	1
80	2019	1	1	0	0	1.62382e+09	28	7.26	1.35124e+07	0.106731	0.210885	0	0		0	7	1	1	1	1
80	2020	1	1	0	0	2.84757e+09	29	7.25	1.5063e+07	0.335549	0.05408	0	0			7
80	2021															7
81	2009	1	1	0	0	1.06178e+09	10	11.14	3.24621e+06	0.12705	0.076259	0	0	2	25	8	0.371038	5	4	7
81	2010	1	1	0	0	1.27982e+09	11	8.04	2.10217e+06	0.142316	0.088567	1	0	12	25	10	0.206327	12	8	16
81	2011	1	1	0	0	1.40747e+09	12	7.3	9.59297e+06	0.253983	0.10722	1	0	13	16	22	0.212913	16	11	22
81	2012	1	1	0	0	1.80182e+09	13	3.68	8.20153e+06	0.23043	0.144678	1	0	12	10	35	0.198753	11	10	22
81	2013	1	1	0	0	2.21899e+09	14	3.74	2.44686e+07	0.232718	0.153627	1	0	4	18	47	0.15274	18	18	30
81	2014	1	1	0	0	3.04341e+09	15	3.09	2.74683e+07	0.225028	0.147511	1	0	6	18	51	0.167487	17	16	27
81	2015	1	1	0	0	6.47257e+09	16	3.45	4.61415e+07	0.182725	0.082847	1	0	12	11	57	0.154184	10	13	18
81	2016	1	1	0	0	7.28131e+09	17	4.23	5.87805e+07	0.170665	0.090791	1	0	6	6	69	0.199205	6	9	12
81	2017	1	1	0	0	7.42822e+09	18	4.92	6.52644e+07	0.123801	0.060204	1	0	5	3	75	0.214509	5	8	11
81	2018	1	1	0	0	7.48364e+09	19	4.59	7.86849e+07	0.121279	0.028851	1	0	1	2	80	0.165479	5	11	12
81	2019	1	1	0	0	8.42655e+09	20	4.75	4.1325e+07	0.160949	0.04847	1	1	2	0	81	0.135356	5	12	12
81	2020	1	1	0	0	1.01796e+10	21	3.93	1.18939e+08	0.273857	0.05498	1	1			83
81	2021															83
82	2009	1	0	1	0	1.34539e+09	10		14582000	0.148061	0.05104	0	0	1	1	3	1	1	1	1
82	2010	1	0	1	0	1.3704e+09	11	3.68	17985800	0.097335	0.090266	0	0		2	4	1	1	1	1
82	2011	1	0	1	0	1.4524e+09	12	3.55	1.59796e+07	0.081227	0.11537	0	0	1	1	4	0.375	4	3	4
82	2012	1	0	1	0	1.56108e+09	13	3.71	1.99254e+07	0.091146	0.155143	0	0	1	2	5	0.198753	14	10	17
82	2013	1	0	1	0	1.77081e+09	14	3.85	2.44677e+07	0.093018	0.180039	0	0		3	6	0.198461	11	10	17
82	2014	1	0	1	0	2.11737e+09	15	3.99	3.71081e+06	0.109911	0.164993	0	0	2	12	6	0.194069	11	11	18
82	2015	1	0	1	0	2.42667e+09	16	4.21	5.43898e+06	0.173554	0.116064	0	0	1	12	8	0.15848	15	13	22
82	2016	1	0	1	0	2.52792e+09	17	3.57	7.28315e+06	0.129595	0.111794	0	0	11	2	9	0.14059	17	14	25
82	2017	1	0	1	0	2.67972e+09	18	4.93	1.0204e+07	0.117273	0.101617	0	0	1	2	20	0.169973	11	9	14
82	2018	1	0	1	0	2.74739e+09	19	3.17	1.3862e+07	0.095458	0.082556	0	0	1	1	21	0.102539	17	20	28
82	2019	1	0	1	0	2.8425e+09	20	3.85	1.30445e+07	0.096045	0.088298	0	0	1	0	22	0.150888	19	20	31
82	2020	1	0	1	0	2.87728e+09	21	6.51	1.73951e+07	0.103903	0.036883	0	0			23
82	2021															23
83	2009	3	1	1	0	2.50965e+08	9	5.48	630000	0.372586	0.137227	0	0		0	0
83	2010	3	1	1	0	7.9566e+08	10	5.57	2300000	0.136035	0.059018	0	0		0	0
83	2011	3	1	1	0	8.73443e+08	11	5.68	561928	0.19505	0.059952	0	0		0	0
83	2012	3	1	1	0	9.27585e+08	12	8.28	4.01413e+06	0.209085	0.039696	1	0		0	0
83	2013	3	1	1	0	1.14177e+09	13	8.6	2.85179e+06	0.344416	0.001601	1	0		0	0
83	2014	3	1	1	0	1.33119e+09	14	3.72	563274	0.312575	0.063706	1	0		0	0
83	2015	3	1	1	0	2.04095e+09	15	9.45	564946	0.191267	0.046575	1	0		0	0
83	2016	3	1	1	0	2.40664e+09	16	7.99	2.56193e+06	0.241479	0.061551	1	0		0	0
83	2017	3	1	1	0	2.50261e+09	17	10.13	861929	0.228154	0.037506	1	0		0	0
83	2018	3	1	1	0	2.13422e+09	18	12.08	429798	0.291416	0.021167	1	0		0	0	0.822023	1	2	2
83	2019	3	1	1	0	2.25023e+09	19	12.39	370546	0.310486	0.044496	1	0		0	0	0.817628	1	2	2
83	2020	3	1	1	0	2.29053e+09	20	12.59	1.0148e+06	0.294698	0.03941	1	0			0
83	2021															0
84	2010	1	1	0	0	1.90462e+09	4	2.98	7.24985e+06	0.03991	0.073147	0	0	1	6	3	1	1	1	1
84	2011	1	1	0	0	1.96473e+09	5	6.09	8.66419e+06	0.056381	-0.001383	0	0	5	7	4	1	1	1	1
84	2012	1	1	0	0	1.96861e+09	6	3.9	6.79943e+06	0.04827	0.009972	0	0	1	6	9	1	1	1	1
84	2013	1	1	0	0	1.90451e+09	7	3.62	5.30431e+06	0.049547	0.007575	0	0	6	0	10	1	1	1	1
84	2014	1	1	0	0	1.92717e+09	8	3.04	5.11115e+06	0.051074	0.030407	0	0		1	16	1	1	1	1
84	2015	1	1	0	0	2.08986e+09	9	7.34	4.59858e+06	0.118786	0.032054	0	0		1	16
84	2016	1	1	0	0	2.18946e+09	10	3.02	2.45738e+06	0.144705	0.017665	0	0	1	0	16
84	2017	1	1	0	0	2.23598e+09	11	2.16	4.06092e+06	0.141016	0.021482	0	0		0	17
84	2018	1	1	0	0	2.18046e+09	12	3.91	3.126e+06	0.241645	0.00964	1	0		0	17
84	2019	1	1	0	0	2.19442e+09	13	2.23	5.69234e+06	0.270046	-0.013651	1	0		0	17	0.33476	1	7	7
84	2020	1	1	0	0	2.61367e+09	14	2.11	5.68572e+06	0.387166	0.007647	1	0			17
84	2021															17
85	2010	4	0	0	0	3.44244e+08	11	4.05	1000000	0.012553	0.070828	0	0		0	4
85	2011	4	0	0	0	3.81662e+08	12	4.13	1100000	0.054098	0.071615	0	0		0	4
85	2012	4	0	0	0	4.0138e+08	13	3.61	4.3177e+06	0.042412	0.074996	0	0		0	4
85	2013	4	0	0	0	4.65832e+08	14	4.16	6871765	0.145618	0.058307	0	0		0	4
85	2014	4	0	0	0	2.16791e+09	15	5.78	11414065	0.298849	0.026518	0	0		0	4
85	2015	4	1	0	0	2.32018e+09	16	2.27	21516567	0.285255	0.05961	0	0		0	4
85	2016	4	1	0	0	2.55477e+09	17	2.27	58397435	0.293161	0.074321	0	0		0	4
85	2017	4	1	0	0	3.15465e+09	18	2.89	1.28339e+08	0.38226	0.065517	0	0		0	4
85	2018	4	1	0	0	4.85282e+09	19	1.89	9.1018e+07	0.536661	0.045213	0	0		0	4
85	2019	4	1	0	0	3.23785e+09	20	8.53	4.5146e+07	0.873196	-0.549136	0	0		0	4
85	2020	4	1	0	0	2.73975e+09	21	2.36	1.10651e+07	0.990072	-0.152599	1	0			4
85	2021															4
86	2010	1	1	0	0	1.15174e+09	10	3.31	8131000	0.041325	0.066264	0	0	1	3	1	0.611111	2	3	3
86	2011	1	1	0	0	1.24748e+09	11	4.44	8799750	0.04471	0.07019	0	0	1	13	2	1.125	1	2	2
86	2012	1	1	0	0	1.78494e+09	12	3.61	5238000	0.249697	0.054889	0	0	2	20	3	1.125	1	2	2
86	2013	1	1	0	0	2.3669e+09	13	5.47	6620920	0.383437	0.051341	0	0	11	16	5	0.5	3	5	6
86	2014	1	1	0	0	2.6216e+09	14	5.41	2349980	0.435571	0.02142	0	0	9	13	16	0.84375	2	3	4
86	2015	1	1	0	0	2.74877e+09	15	4.88	9076861	0.476141	0.008068	0	0	7	12	25	0.84375	2	3	4
86	2016	1	1	0	0	2.72492e+09	16	4.23	2337522	0.440019	0.008223	0	0	6	6	32	0.84375	2	3	4
86	2017	1	1	0	0	2.8871e+09	17	3.8	4.17272e+06	0.463756	0.013523	0	0	6	0	38	0.84375	2	3	4
86	2018	1	1	0	0	3.15037e+09	18	4.05	5.65541e+06	0.284765	0.011891	0	0		5	44
86	2019	1	1	0	0	2.71027e+09	19	4.29	4.52292e+06	0.170392	0.016663	0	1		5	44
86	2020	1	1	0	0	3.41554e+09	20	3.42	1.05373e+07	0.317967	0.028367	0	1	5		44
86	2021															49
87	2010	1	0	0	0	1.62242e+09	10	6.39	13947200	0.120595	0.061893	0	0		1	19
87	2011	1	0	0	0	1.67118e+09	11	5.51	6.6493e+06	0.104788	0.076703	1	0	1	6	19	0.332908	5	5	7
87	2012	1	0	0	0	1.79331e+09	12	7.86	1.72161e+07	0.115422	0.08454	1	0		13	20	0.164872	9	9	11
87	2013	1	0	0	0	2.00314e+09	13	7.63	2.84106e+07	0.141224	0.076497	1	0	6	9	20	0.198019	15	12	20
87	2014	1	0	0	0	1.98294e+09	14	9.65	1.87991e+07	0.129722	0.014558	1	0	7	8	26	0.157428	21	15	27
87	2015	1	0	0	0	2.3486e+09	15	9.2	1.74939e+07	0.246856	0.052149	1	0	2	9	33	0.126739	27	18	35
87	2016	1	0	0	0	2.73317e+09	16	10.92	3.09384e+07	0.229675	0.056088	1	0	6	7	35	0.123481	26	16	32
87	2017	1	0	0	0	2.92421e+09	17	10.4	3.47505e+07	0.255779	0.042663	1	0	3	6	41	0.120139	27	18	38
87	2018	1	0	0	0	2.99845e+09	18	8.26	2.48822e+07	0.24814	0.047039	1	0	4	3	44	0.121056	27	21	38
87	2019	1	0	0	0	3.56325e+09	19	7.8	2.42582e+07	0.338496	0.062807	1	0	2	4	48	0.133539	28	22	42
87	2020	1	0	0	0	3.89924e+09	20	7.73	2.20713e+07	0.298061	0.112712	1	0	1		50
87	2021													3		51
88	2010	3	0	0	1	2.20927e+09	16	3.24	9044157	0.030592	0.116232	1	0		0	0
88	2011	3	0	0	1	2.40429e+09	17	7.79	38934570	0.060818	0.081681	0	0		0	0
88	2012	3	0	0	1	2.50351e+09	18	3.28	3.65592e+07	0.052139	0.085897	0	0		0	0
88	2013	3	0	0	1	2.58787e+09	19	6.95	3.5907e+06	0.076745	0.050369	0	0		1	0
88	2014	3	0	0	1	2.71446e+09	20	7.57	3.22613e+06	0.094574	0.054524	0	0		4	0
88	2015	3	0	0	1	2.68163e+09	21	10.41	1.00052e+07	0.079206	0.073613	0	0	1	5	0
88	2016	3	0	0	1	2.70947e+09	22	16.96	7.15084e+06	0.069465	0.012002	1	0	3	5	1
88	2017	3	0	0	1	4.1059e+09	23	6.97	7587847	0.284558	0.105282	1	0	2	3	4
88	2018	3	0	0	1	6.81018e+09	24	3.24	1.25716e+07	0.386081	0.213117	1	0	3	1	6
88	2019	3	0	0	1	1.09424e+10	25	2.45	2.35663e+07	0.474766	0.216263	1	0		1	9
88	2020	3	0	0	1	1.52152e+10	26	3.16	2.81255e+07	0.457868	0.216975	1	0	1		9
88	2021															10
89	2010	3	0	0	1	2.98642e+09	10	5.94	10290000	0.145832	0.051706	0	0		2	1	0.199072	6	9	10
89	2011	3	0	0	1	3.00706e+09	11	8.7	11363500	0.097642	0.069017	0	0		5	1	0.157945	9	13	16
89	2012	3	0	0	1	4.45026e+09	12	12.35	1.39223e+07	0.287781	0.050639	0	0	2	5	1	0.140632	11	14	18
89	2013	3	0	0	1	6.13584e+09	13	11.85	7.93918e+06	0.521098	0.000796	1	0	3	2	3	0.134703	11	13	17
89	2014	3	0	0	1	5.96772e+09	14	31.48	1.41971e+07	0.461774	0.016205	0	0	2	1	6	0.13852	12	13	18
89	2015	3	0	0	1	6.25784e+09	15	26.6	2.29247e+07	0.516808	-0.147759	1	0		2	8	0.17494	10	10	13
89	2016	3	0	0	1	6.32401e+09	16	52.61	1.13407e+08	0.442816	0.004747	1	0	1	2	8	0.195914	7	6	7
89	2017	3	0	0	1	5.87597e+09	17	49.87	2.80001e+07	0.39457	-0.095004	1	0	1	2	9	0.277778	6	4	6
89	2018	3	0	0	1	7.23702e+09	18	43.25	1.52187e+07	0.273768	0.146841	1	0	1	1	10	0.333333	3	3	3
89	2019	3	0	0	1	7.01772e+09	19	23.06	1.89184e+07	0.192621	0.027664	1	0	1	0	11	0.5	2	2	2
89	2020	3	0	0	1	9.63829e+09	20	10.75	2.95219e+07	0.18576	0.125664	1	0			12
89	2021															12
90	2010	1	1	1	0	1.84663e+09	14	3.38	2.39104e+06	0.257773	0.040839	0	0	7	0	4
90	2011	1	1	1	0	1.92114e+09	15	4.52	7.13266e+06	0.261387	0.044182	0	0		0	11	1	2	1	2
90	2012	1	1	1	0	2.94903e+09	16	5.19	5.31168e+06	0.478959	0.03702	1	0		5	11	0.347222	5	4	6
90	2013	1	1	1	0	3.47471e+09	17	4.91	1.83875e+07	0.50787	0.049239	1	0		15	11	0.347222	5	4	6
90	2014	1	1	1	0	3.58828e+09	18	4.47	1.95861e+07	0.478523	0.060347	0	0	5	14	11	0.216049	8	6	9
90	2015	1	1	1	0	4.652e+09	19	6.38	3.26972e+07	0.237752	0.043346	0	0	10	7	16	0.16436	16	9	17
90	2016	1	1	1	0	7.98873e+09	20	5.64	3.39059e+07	0.538806	0.012222	0	0	4	8	26	0.231411	17	9	19
90	2017	1	1	1	0	9.44069e+09	21	4.71	5.51032e+07	0.588618	0.011877	0	0	3	6	30	0.207365	21	15	29
90	2018	1	1	1	0	8.62561e+09	22	4.51	3.61739e+07	0.534842	0.010199	1	0	5	3	33	0.21032	25	17	37
90	2019	1	1	1	0	8.46166e+09	23	3.98	3.63774e+07	0.514085	0.014906	1	0	1	2	38	0.241598	23	16	35
90	2020	1	1	1	0	9.77817e+09	24	4.67	4.45262e+07	0.565048	0.014501	1	0	2		39
90	2021															41
91	2010	2	1	1	0	2.17048e+09	16	2.89	7.22978e+06	0.179282	0.042521	0	0	3	15	7	0.366562	7	4	8
91	2011	2	1	1	0	2.25584e+09	17	5.24	2.25311e+07	0.176167	0.051993	0	0	15	2	10	0.251187	11	7	15
91	2012	2	1	1	0	2.58377e+09	18	4.08	2.67441e+07	0.264831	0.033854	0	0		2	25	0.258685	13	8	19
91	2013	2	1	1	0	2.7969e+09	19	3.16	4.21451e+07	0.299845	0.022169	0	0	2	4	25	0.277502	14	9	20
91	2014	2	1	1	0	2.85834e+09	20	2.89	2.65978e+07	0.310751	0.012077	0	0		6	27	0.191495	16	13	24
91	2015	2	1	1	0	4.07045e+09	21	2.77	2.68752e+07	0.501177	0.013553	0	0	4	2	27	0.203397	16	14	25
91	2016	2	1	1	0	6.87472e+09	22	2.66	2.24517e+07	0.233178	0.028093	0	0	2	1	31	0.232816	12	11	18
91	2017	2	1	1	0	7.61348e+09	23	4.17	3.66034e+07	0.27001	0.038153	0	0		1	33	0.160385	13	13	20
91	2018	2	1	1	0	7.21254e+09	24	4.44	8.96461e+07	0.256515	-0.02087	0	0	1	0	33	0.17949	15	12	24
91	2019	2	1	1	0	6.91526e+09	25	4.08	7.12502e+07	0.213172	0.019817	0	0		0	34	0.146095	12	11	21
91	2020	2	1	1	0	7.60316e+09	26	3.77	7.8936e+07	0.259104	0.033351	0	0			34
91	2021															34
92	2011	1	1	1	0	8.43908e+08	12	4.14	1.32207e+07	0.189583	0.060348	0	0		11	3	0.427911	3	4	5
92	2012	1	1	1	0	8.64187e+08	13	3.68	1.48033e+07	0.18314	0.071747	0	0	11	0	3	0.481111	2	4	4
92	2013	1	1	1	0	9.41897e+08	14	4.6	2.2009e+07	0.179829	0.085994	0	0		0	14	0.478374	2	4	4
92	2014	1	1	1	0	1.18152e+09	15	3.42	2.16885e+07	0.262166	0.090356	0	0		0	14	0.476223	2	4	4
92	2015	1	1	1	0	1.85055e+09	16	3.35	2.7508e+07	0.224227	0.050599	0	0		0	14	0.471867	2	4	4
92	2016	1	1	1	0	2.03785e+09	17	2.68	4.38707e+07	0.277743	0.040225	0	0		0	14	0.47375	2	3	3
92	2017	1	1	1	0	2.15243e+09	18	3.3	5.90105e+07	0.307585	0.024705	0	0		0	14	0.363505	2	4	4
92	2018	1	1	1	0	2.1138e+09	19	4.82	4.34311e+07	0.343694	0.012388	0	0		0	14	0.363913	2	4	4
92	2019	1	1	1	0	2.05065e+09	20	2.98	4.12441e+07	0.31349	0.011652	0	0		0	14	0.36537	2	4	4
92	2020	1	1	1	0	2.46988e+09	21	2.79	4.25334e+07	0.303833	0.03859	0	0			14
92	2021															14
93	2011	3	1	0	0	1.81711e+09	8	6.01	4.11123e+06	0.068619	0.05254	1	0	3	1	6
93	2012	3	1	0	0	1.80478e+09	9	5.33	7.2493e+06	0.046656	0.049593	1	0	1	1	9
93	2013	3	1	0	0	1.86338e+09	10	8.42	3272860	0.07431	0.020713	1	0		1	10
93	2014	3	1	0	0	1.83219e+09	11	7.84	2.52344e+06	0.068052	0.025034	1	0	1	0	10
93	2015	3	1	0	0	2.47909e+09	12	7.32	4.01726e+06	0.13832	0.026444	1	0		0	11
93	2016	3	1	0	0	4.39762e+09	13	6.04	5.88001e+06	0.09869	0.050511	1	0		0	11
93	2017	3	1	0	0	4.68881e+09	14	4.57	9.82308e+06	0.110526	0.06074	1	0		0	11
93	2018	3	1	0	0	4.29261e+09	15	4	1.44446e+07	0.139453	-0.083849	1	0		0	11
93	2019	3	1	0	0	4.73597e+09	16	4.97	3.13309e+07	0.157643	0.061874	1	0		0	11
93	2020	3	1	0	0	5.97279e+09	17	5.06	1.95402e+07	0.237364	0.034451	1	0			11
93	2021															11
94	2011	1	1	0	0	1.03565e+09	9	8.81	14066647	0.060747	0.077704	0	0	10	109	27	0.253316	9	8	7
94	2012	1	1	0	0	1.12347e+09	10	10.87	3.28118e+06	0.095617	0.07993	1	0	41	99	37	0.210607	10	10	11
94	2013	1	1	0	0	1.28868e+09	11	11.52	7.23332e+06	0.127632	0.100824	1	0	68	70	78	0.206531	10	10	20
94	2014	1	1	0	0	1.69746e+09	12	10.97	4022547	0.236422	0.101069	1	0	31	48	146	0.207836	10	10	27
94	2015	1	1	0	0	3.546e+09	13	6.74	7.35042e+06	0.256256	0.086109	1	0	39	19	177	0.188089	11	11	35
94	2016	1	1	0	0	4.45701e+09	14	7.06	1.64694e+07	0.191254	0.065498	1	0	9	23	216	0.558642	2	3	32
94	2017	1	1	0	0	5.29801e+09	15	7.17	1.65095e+07	0.266735	0.062235	1	0	10	19	225	1	1	1	38
94	2018	1	1	0	0	5.6603e+09	16	15.12	3.32224e+07	0.400795	-0.060205	1	0	13	6	235	1	1	1	38
94	2019	1	1	0	0	4.72475e+09	17	42.51	2.67631e+07	0.527364	-0.187268	1	0	6	0	248	0.476155	2	3	42
94	2020	1	1	0	0	4.02033e+09	18	17.22	3.58859e+07	0.582644	-0.151554	1	0			254
94	2021															254
95	2011	1	1	0	0	1.1494e+09	10	6.56	4364000	0.041171	0.090706	0	0	14	8	5
95	2012	1	1	0	0	1.43296e+09	11	5.2	1066000	0.134091	0.111823	0	0	7	4	19
95	2013	1	1	0	0	1.56947e+09	12	5.44	1204000	0.162776	0.069815	0	0	1	5	26	1	1	1	1
95	2014	1	1	0	0	1.81192e+09	13	4.09	3160000	0.164213	0.107775	0	0	3	10	27	1	1	1	1
95	2015	1	1	0	0	2.07086e+09	14	4.5	5367400	0.186908	0.101126	0	0	2	12	30	1	1	1	1
95	2016	1	1	0	0	2.3506e+09	15	5.37	1018366	0.18392	0.108428	0	0	8	5	32	1	1	1	1
95	2017	1	1	0	0	2.62852e+09	16	6.64	1.64826e+06	0.159459	0.099046	0	0	4	1	40	1	1	1	1
95	2018	1	1	0	0	2.77214e+09	17	16.12	1.4695e+07	0.113378	0.048359	0	0	1	0	44	0.828369	1	2	2
95	2019	1	1	0	0	1.86241e+09	18	25.06	15869960	0.121983	0.014658	0	0		0	45	0.542421	3	4	6
95	2020	1	1	0	0	1.85621e+09	19	58.85	14963071	0.144757	-0.071662	0	0			45
95	2021															45
96	2011	1	1	0	0	1.3982e+09	8	3.37	1.63359e+07	0.31423	0.040045	1	0	2	21	14
96	2012	1	1	0	0	1.46982e+09	9	5.03	1.42805e+07	0.336271	0.02831	1	0	11	11	16
96	2013	1	1	0	0	1.5758e+09	10	5.59	4.21427e+06	0.351636	0.040993	1	0	10	4	27
96	2014	1	1	0	0	1.78528e+09	11	4.73	4.32806e+06	0.374511	0.060887	1	0	1	3	37
96	2015	1	1	0	0	1.99629e+09	12	5.18	1.01918e+07	0.34361	0.08476	1	0	3	0	38
96	2016	1	1	0	0	2.25688e+09	13	4.18	2.00891e+07	0.333504	0.069232	1	0		1	41
96	2017	1	1	0	0	4.9039e+09	14	5.35	1.14614e+07	0.197034	0.059189	1	0		1	41	1	1	1	1
96	2018	1	1	0	0	5286594879	15	10.01	1.88963e+07	0.226715	0.053402	1	0	1	0	41	0.5	2	2	2
96	2019	1	1	0	0	5.59239e+09	16	13.84	2.34808e+07	0.269572	0.038268	1	0		0	42	0.5	2	2	2
96	2020	1	1	0	0	5.00011e+09	17	8.92	2.41823e+07	0.306556	-0.096134	1	0			42
96	2021															42
97	2011	3	1	0	0	3.77623e+08	15	3.5	3.97109e+06	0.216175	0.065334	0	0	1	3	1
97	2012	3	1	0	0	4.85256e+08	16	3.48	2.12173e+06	0.332258	0.072917	0	0		3	2	1	1	1	1
97	2013	3	1	0	0	5.19629e+08	17	3.98	8.38473e+06	0.323611	0.082062	0	0	3	0	2	1	1	1	1
97	2014	3	1	0	0	5.3057e+08	18	5.18	2.77244e+06	0.358132	0.009213	0	0		2	5	1	1	1	1
97	2015	3	1	0	0	7.80043e+08	19	3.51	3.80144e+06	0.094222	0.00755	0	0		3	5	1	1	1	1
97	2016	3	1	0	0	8.33132e+08	20	4.07	7.13104e+06	0.13716	0.023078	0	0	2	1	5	1	1	1	1
97	2017	3	1	0	0	9.71535e+08	21	4.04	2.73767e+06	0.248864	0.023073	0	0	1	1	7	0.816649	1	2	2
97	2018	3	1	0	0	1.19874e+09	22	3.71	4.21634e+06	0.373611	0.028344	0	0		1	8	0.816034	1	2	2
97	2019	3	1	0	0	1.31435e+09	23	3.52	7.04592e+06	0.245356	0.027091	0	0	1	0	8	0.816274	1	2	2
97	2020	3	1	0	0	1.41793e+09	24	3.37	8.0282e+06	0.29603	0.012832	0	0			9
97	2021															9
98	2011	2	1	1	0	7.02565e+08	7	3.5	1043870	0.172785	0.050307	0	0		2	0
98	2012	2	1	1	0	8.27159e+08	8	4.49	860000	0.212767	0.03994	0	0	2	0	0
98	2013	2	1	1	0	1.09037e+09	9	4.46	944800	0.296424	0.032168	0	0		0	2
98	2014	2	1	1	0	1.18134e+09	10	4.16	2.93031e+06	0.303194	0.047312	0	0		3	2
98	2015	2	1	1	0	1.30843e+09	11	4.93	1.82466e+06	0.333173	0.022206	0	0		3	2
98	2016	2	1	1	0	1.43259e+09	12	5.15	4.45772e+06	0.33348	0.026218	0	0	3	0	2
98	2017	2	1	1	0	1.51859e+09	13	4.84	7.2736e+06	0.360478	0.020344	0	0		1	5
98	2018	2	1	1	0	1.49571e+09	14	6.17	2.60198e+07	0.377393	0.006531	0	0		1	5
98	2019	2	1	1	0	1.80203e+09	15	4.94	5.08668e+07	0.482471	-0.000986	0	0	1	0	5
98	2020	2	1	1	0	1.80052e+09	16	7.49	3.21546e+07	0.515355	-0.155828	0	0			6
98	2021															6
99	2011	1	1	0	0	1.18622e+09	12	3.15	5.94698e+06	0.16757	0.059685	1	0	1	2	1	0.611111	2	3	3
99	2012	1	1	0	0	1.41845e+09	13	3.1	6.10676e+06	0.206403	0.069791	1	0		2	2	0.378558	3	5	5
99	2013	1	1	0	0	1.6453e+09	14	5.93	2.41034e+06	0.21867	0.070029	1	0	2	0	2	0.354193	4	5	6
99	2014	1	1	0	0	2.04476e+09	15	4.65	8.61459e+06	0.302172	0.065689	1	0		1	4	0.488836	3	3	4
99	2015	1	1	0	0	2.32827e+09	16	4.4	1.19816e+07	0.325165	0.067292	1	0		2	4	0.757878	2	2	3
99	2016	1	1	0	0	3.13197e+09	17	6.19	6.20612e+06	0.269029	0.056934	1	0	1	3	4	0.5833	2	2	3
99	2017	1	1	0	0	3.53005e+09	18	6.52	6.67402e+06	0.310097	0.057312	1	0	1	2	5	1	1	1	1
99	2018	1	1	0	0	3.84484e+09	19	7.2	7.17808e+06	0.343789	0.034387	1	0	2	0	6
99	2019	1	1	0	0	3.94259e+09	20	7.89	1.27385e+07	0.309522	0.056417	1	0		0	8
99	2020	1	1	0	0	4.57256e+09	21	7.18	1.00422e+07	0.37601	0.054923	1	0			8
99	2021															8
100	2011	2	1	0	0	1.12817e+09	9	4.61	3663000	0.058413	0.105373	0	0		9	15	0.84375	2	3	4
100	2012	2	1	0	0	1.23759e+09	10	4.54	2.38827e+06	0.059241	0.123669	0	0	3	33	15	0.595384	5	5	11
100	2013	2	1	0	0	1.447e+09	11	3.57	1.56194e+06	0.078098	0.133858	0	0	6	71	18	0.619691	6	5	13
100	2014	2	1	0	0	2.22055e+09	12	4.96	5.04949e+06	0.244374	0.129432	1	0	27	55	24	0.669891	7	5	14
100	2015	2	1	0	0	4.7855e+09	13	4.31	1.09236e+07	0.113698	0.121853	1	0	44	12	51	0.688746	9	5	16
100	2016	2	1	0	0	5.43325e+09	14	3.26	3.50271e+07	0.077297	0.143874	1	0	11	1	95	0.788201	7	3	12
100	2017	2	1	0	0	5.72007e+09	15	2.79	5.70022e+07	0.05391	0.089999	1	0	1	0	106	0.8352	4	2	5
100	2018	2	1	0	0	6.04868e+09	16	2.4	2.33316e+07	0.067683	0.034829	1	0		0	107	1	3	1	3
100	2019	2	1	0	0	6.14377e+09	17	2.01	2.31986e+07	0.057085	0.025229	1	0		0	107	1	2	1	2
100	2020	2	1	0	0	6.5468e+09	18	2.02	2.97698e+07	0.115052	0.029217	1	0			107
100	2021															107
101	2011	1	0	0	1	3.65656e+08	15	6.43	288692	0.396241	0.196498	0	0	8	19	12	0.495918	4	3	5
101	2012	1	0	0	1	1.13019e+09	16	7.28	3368507	0.326644	0.086965	1	0	10	9	20	0.375434	5	4	6
101	2013	1	0	0	1	1.24398e+09	17	7.09	2.92931e+06	0.315808	0.088483	1	0	9	2	30	0.376559	5	4	6
101	2014	1	0	0	1	1.61617e+09	18	5.21	6.12771e+06	0.323901	0.088926	1	0		5	39	0.337372	3	4	4
101	2015	1	0	0	1	1.65868e+09	19	4.32	1.05155e+07	0.240409	0.107388	1	0	2	3	39	0.454084	3	7	13
101	2016	1	0	0	1	1.66284e+09	20	5.9	1.24237e+07	0.196131	0.055104	1	0	3	4	41	0.344788	4	9	15
101	2017	1	0	0	1	1.75389e+09	21	6.38	7.63243e+06	0.18743	0.057597	1	0		6	44	0.394635	3	8	14
101	2018	1	0	0	1	1.72924e+09	22	6.1	6.57461e+06	0.168746	0.035946	1	1	4	2	44	0.394142	3	8	14
101	2019	1	0	0	1	1.71416e+09	23	9.38	2.54449e+06	0.154114	0.016315	1	1	2	0	48	0.392455	3	8	14
101	2020	1	0	0	1	1.62863e+09	24	8.16	1.27589e+06	0.153457	-0.018065	0	1			50
101	2021															50
102	2012	2	0	0	1	7.77406e+08	20	4.86	6235408	0.03319	0.096663	0	0	1	4	4	1.00694	1	2	2
102	2013	2	0	0	1	1.00447e+09	21	5.8	4271808	0.157143	0.081995	0	0	1	3	5	0.391949	3	6	8
102	2014	2	0	0	1	1.01783e+09	22	3.8	6.77569e+06	0.092258	0.113186	0	0	3	0	6	0.391949	3	6	8
102	2015	2	0	0	1	2.18822e+09	23	5.64	6.99304e+06	0.128007	0.076339	0	0		1	9	0.389921	3	6	8
102	2016	2	0	0	1	2.41948e+09	24	5.71	3.6305e+06	0.118743	0.114717	0	0		2	9	0.389658	3	6	8
102	2017	2	0	0	1	3.66964e+09	25	4.06	1.2488e+07	0.323011	0.099446	0	0	1	1	9	0.350646	2	6	6
102	2018	2	0	0	1	5.07315e+09	26	3.19	1.56822e+07	0.256766	0.095617	0	0	1	3	10	0	0	0	0
102	2019	2	0	0	1	5.25669e+09	27	4.54	1.85125e+07	0.241236	0.084107	0	0		3	11	1	1	1	1
102	2020	2	0	0	1	5.15854e+09	28	5.02	2.37436e+07	0.187278	0.05336	0	0	3		11
102	2021															14
103	2013	1	0	0	1	2.63955e+08	12	6.93	1.47025e+06	0.045597	0.267285	0	0		1	8
103	2014	1	0	0	1	5.31307e+08	13	5.51	6.58525e+06	0.033414	0.187366	0	0	1	0	8
103	2015	1	0	0	1	6.11488e+08	14	6.16	1778600	0.046729	0.192672	0	0		0	9
103	2016	1	0	0	1	6.96895e+08	15	5.72	379797	0.059289	0.185395	0	0		0	9
103	2017	1	0	0	1	8.48311e+08	16	6.27	3.43282e+06	0.055467	0.219382	0	0		0	9
103	2018	1	0	0	1	1.05789e+09	17	7.71	2.55568e+06	0.059053	0.219176	0	0		0	9
103	2019	1	0	0	1	1.42821e+09	18	10.75	3.60699e+06	0.053391	0.204886	0	0		0	9	1	2	1	2
103	2020	1	0	0	1	1.60476e+09	19	12.36	1.68206e+07	0.047738	0.168078	0	0			9
103	2021															9
104	2013	3	1	0	1	9.48091e+08	9	5.58	8.30902e+06	0.548117	0.1063	1	0	3	5	13
104	2014	3	1	0	1	1.85496e+09	10	4.31	9.6123e+06	0.528601	0.066082	1	0	3	3	16
104	2015	3	1	0	1	2.3794e+09	11	4.93	1.01143e+07	0.504268	0.044395	1	0	2	1	19
104	2016	3	1	0	1	2.87145e+09	12	4.72	9.7203e+06	0.52286	0.056573	1	0	1	1	21
104	2017	3	1	0	1	2.84807e+09	13	6.36	1.79752e+07	0.491159	0.03318	1	0		2	22
104	2018	3	1	0	1	4.37444e+09	14	6.43	8.46792e+06	0.340895	0.025476	1	0	1	1	22
104	2019	3	1	0	1	3.95548e+09	15	7.9	1.54799e+07	0.225298	0.045411	1	0	1	0	23
104	2020	3	1	0	1	4.49694e+09	16	7.62	1.36697e+07	0.245433	0.07187	1	0			24
104	2021															24
105	2013	1	0	0	0	3.76144e+08	23	4.03	5.44342e+06	0.187124	0.167589	1	0		3	19	0.168766	8	9	12
105	2014	1	0	0	0	9.63363e+08	24	5.24	1.32701e+06	0.288553	0.05723	1	0	1	9	19	0.167445	10	9	13
105	2015	1	0	0	0	2.45226e+09	25	5.34	8.16271e+06	0.422738	0.032732	1	0	2	15	20	0.15314	11	12	17
105	2016	1	0	0	0	3.20982e+09	26	6.52	1.12902e+07	0.359892	0.045272	1	0	7	12	22	0.107329	16	17	25
105	2017	1	0	0	0	3.84527e+09	27	6.27	1.57232e+07	0.456419	0.027263	1	0	8	9	29	0.115924	15	16	23
105	2018	1	0	0	0	4.80112e+09	28	5.13	5.24165e+07	0.498722	0.031364	1	0	4	5	37	0.122026	19	17	28
105	2019	1	0	0	0	4.51808e+09	29	5.45	4.08743e+07	0.396036	0.037726	1	0	5	0	41	0.138517	18	17	29
105	2020	1	0	0	0	4.67223e+09	30	6.41	5.23645e+07	0.301634	0.043306	1	0			46
105	2021															46
106	2014	1	0	0	1	1.04447e+09	14	5.14	6498560	0.054999	0.201672	1	0	1	13	19	1	1	1	1
106	2015	1	0	0	1	1.26177e+09	15	4.7	4.10053e+06	0.068602	0.194207	1	0	4	9	20	1	1	1	1
106	2016	1	0	0	1	1.47111e+09	16	6.43	4.25019e+06	0.056481	0.184653	1	0	9	6	24
106	2017	1	0	0	1	1.77868e+09	17	7.66	1.78768e+06	0.139794	0.15357	1	0		9	33
106	2018	1	0	0	1	1.86473e+09	18	7.88	1.28402e+07	0.087156	0.161238	1	0	6	3	33
106	2019	1	0	0	1	2.15403e+09	19	8.36	1.62514e+07	0.084997	0.153966	1	0	3	0	39
106	2020	1	0	0	1	3.96367e+09	20	9.32	7.06097e+06	0.136287	0.030698	1	0			42
106	2021															42
107	2015	1	1	1	0	6.007e+08	15	8.5	7.68155e+06	0.135682	0.17229	0	0	9	11	20	1	1	1	1
107	2016	1	1	1	0	7.00666e+08	16	21.8	4.77546e+06	0.211663	0.094785	0	0	2	14	29	1	1	1	1
107	2017	1	1	1	0	7.36469e+08	17	25.44	7.05564e+06	0.250413	0.045576	0	0	9	5	31	1	1	1	1
107	2018	1	1	1	0	8.5452e+08	18	28.32	1.24293e+07	0.3421	0.019589	0	0	5	0	40
107	2019	1	1	1	0	8.95878e+08	19	16.88	1.22432e+07	0.35736	0.014048	0	0		0	45
107	2020	1	1	1	0	1.00578e+09	20	16.05	1.32996e+07	0.421358	0.016434	0	0			45
107	2021															45
108	2015	1	0	0	1	1.44679e+09	13	5.85	1.78322e+07	0.110145	0.110218	0	0	1	8	48
108	2016	1	0	0	1	3.41824e+09	14	5.48	1.82319e+07	0.465143	0.05306	1	0	5	7	49
108	2017	1	0	0	1	4.27857e+09	15	5.13	1.89458e+07	0.465525	0.060204	1	0	3	4	54
108	2018	1	0	0	1	4.59705e+09	16	3.5	2.76471e+07	0.506234	0.054096	1	0	4	1	57	1.125	1	2	2
108	2019	1	0	0	1	3.74086e+09	17	4.09	2.55208e+07	0.628875	-0.154143	1	0		2	61	1.125	1	2	2
108	2020	1	0	0	1	3.25417e+09	18	5.89	3.07583e+07	0.481589	0.090213	1	0	1		61
108	2021													1		62
109	2015	2	1	0	0	4.58062e+08	15	2.83	4.40055e+06	0.207096	0.096653	1	0	3	2	9
109	2016	2	1	0	0	5.1285e+08	16	2.79	3.47419e+06	0.214771	0.095126	1	0	1	2	12
109	2017	2	1	0	0	6.66404e+08	17	2.53	7.76135e+06	0.249357	0.079357	1	0	1	2	13
109	2018	2	1	0	0	7.09747e+08	18	3.31	1.29363e+07	0.213965	0.108769	1	0	1	1	14
109	2019	2	1	0	0	8.10167e+08	19	3.49	1.15178e+07	0.26364	0.111301	1	0	1	0	15
109	2020	2	1	0	0	9.00872e+08	20	3.41	9.28188e+06	0.272733	0.103812	1	0			16
109	2021															16
110	2015	3	0	0	1	2.37218e+09	22	5.38	2.26111e+06	0.156697	0.105794	1	0		30	8	0.454084	3	7	13
110	2016	3	0	0	1	2.69833e+09	23	5.77	9.44322e+06	0.153801	0.121887	1	0		55	8	0.42925	3	7	13
110	2017	3	0	0	1	3.58318e+09	24	5.52	1.66382e+07	0.270744	0.113989	1	0	30	27	8	0.501402	2	6	12
110	2018	3	0	0	1	4.55648e+09	25	6.06	9.2406e+06	0.371228	0.105985	1	0	25	4	38	0.501402	2	6	12
110	2019	3	0	0	1	5.49684e+09	26	5.88	17289874	0.394629	0.10291	1	0	2	2	63	0.499131	2	6	12
110	2020	3	0	0	1	6.36498e+09	27	6.34	4.5264e+07	0.370706	0.129043	1	0	2		65
110	2021															67
111	2015	1	0	0	1	7.98569e+08	24	10.64	2.26761e+07	0.122628	0.15697	1	0	5	8	33	0.35533	25	17	45
111	2016	1	0	0	1	1.00575e+09	25	11.28	1.59354e+07	0.150133	0.144675	1	0	3	7	38	0.304193	28	21	51
111	2017	1	0	0	1	1.69477e+09	26	9.24	3.76621e+07	0.297867	0.132801	1	0	5	5	41	0.351883	21	14	37
111	2018	1	0	0	1	2.69146e+09	27	9.15	3.19867e+07	0.200639	0.128772	1	0	2	4	46	0.341168	15	11	28
111	2019	1	0	0	1	2.944e+09	28	9.17	2.91735e+07	0.164216	0.145073	1	0	3	2	48	0.311699	15	11	28
111	2020	1	0	0	1	4.3061e+09	29	11.36	2.85057e+07	0.304793	0.14324	1	0	1		51
111	2021													1		52
112	2015	1	0	0	1	1.94481e+09	17	7	667908	0.031878	0.107583	0	0	1	1	9	0.305114	3	5	5
112	2016	1	0	0	1	2.21659e+09	18	14.43	1.43752e+06	0.053518	0.116552	0	0		2	10	0.258356	5	7	8
112	2017	1	0	0	1	2.4534e+09	19	3.48	1.07284e+06	0.054582	0.114751	0	0	1	2	10	0.317632	4	6	7
112	2018	1	0	0	1	2.76056e+09	20	3.69	1.36965e+06	0.074287	0.102574	0	0	1	1	11	0.626736	3	3	4
112	2019	1	0	0	1	2.8055e+09	21	5.57	154932	0.033597	0.052595	0	0	1	0	12	0.626736	3	3	4
112	2020	1	0	0	1	2.99106e+09	22	8.84	2.15666e+06	0.047183	0.050578	0	0			13
112	2021															13
113	2015	2	1	0	0	1.00966e+09	14	3.16	5.87549e+06	0.40949	0.092706	0	0	5	3	12
113	2016	2	1	0	0	1.39837e+09	15	4.05	1.98076e+07	0.439224	0.123373	1	0	3	6	17
113	2017	2	1	0	0	1.78941e+09	16	4.54	9.89962e+06	0.459762	0.097505	1	0		8	20	0	0	0	0
113	2018	2	1	0	0	2.19648e+09	17	4.54	4.67669e+06	0.477944	0.087577	1	0	6	3	20	0	0	0	0
113	2019	2	1	0	0	2.5958e+09	18	4.39	2.21136e+07	0.411548	0.118222	1	0	2	1	26	0	0	0	0
113	2020	2	1	0	0	4.04567e+09	19	5.19	4.57056e+07	0.246666	0.079636	1	0	1		28
113	2021															29
114	2015	1	1	0	0	3.38832e+08	11	5.71	3790300	0.200429	0.17349	1	0		0	4
114	2016	1	1	0	0	6.83893e+08	12	5.43	1902356	0.130823	0.094998	1	0		2	4
114	2017	1	1	0	0	7.09874e+08	13	4.49	3.54116e+06	0.107322	0.092551	1	0		2	4
114	2018	1	1	0	0	9.42481e+08	14	4.59	4.27685e+06	0.241535	0.068292	1	0	2	0	4
114	2019	1	1	0	0	1.23486e+09	15	4.26	3.0098e+06	0.38263	0.053232	1	0		0	6
114	2020	1	1	0	0	1.40549e+09	16	3.4	3.37173e+06	0.376441	0.075011	1	0			6
114	2021															6
115	2016	1	0	1	0	7.00951e+08	19	4.83	5.96552e+06	0.086292	0.169711	0	0		0	2
115	2017	1	0	1	0	7.75047e+08	20	6	2.74273e+06	0.089334	0.136971	0	0		0	2
115	2018	1	0	1	0	8.225e+08	21	6.43	1.93074e+06	0.084182	0.106986	0	0		1	2	1	1	1	1
115	2019	1	0	1	0	8.61131e+08	22	5.46	997558	0.071325	0.109044	0	0		1	2	1	1	1	1
115	2020	1	0	1	0	8.90786e+08	23	4.24	1.52455e+06	0.07167	0.111111	0	0	1		2
115	2021															3
116	2016	3	1	1	0	7.63476e+08	15	2.36	4.62075e+06	0.078247	0.061891	0	1		1	7	0.282973	9	5	12
116	2017	3	1	1	0	7.8223e+08	16	2.28	5606575	0.089535	0.021876	0	1	1	1	7	0.324503	8	5	11
116	2018	3	1	1	0	7.78514e+08	17	3.31	3.72961e+06	0.074095	0.015771	0	1		1	8	0.642738	6	2	6
116	2019	3	1	1	0	8.10146e+08	18	3.1	8.06894e+06	0.087962	0.018964	1	1	1	0	8	0.590923	4	2	4
116	2020	3	1	1	0	866661236	19	2.34	3.64308e+06	0.147148	0.003788	1	1			9
116	2021															9
117	2016	1	1	0	0	2.1673e+09	14	15.63	6.12427e+07	0.109936	0.169734	0	0	1	3	17	0.5	2	2	2
117	2017	1	1	0	0	2.77301e+09	15	37.09	2.98069e+07	0.254771	0.090436	0	0	3	1	18	0.5	2	2	2
117	2018	1	1	0	0	3.46009e+09	16	48.2	2.98619e+07	0.363683	0.04726	0	0		1	21	1	1	1	1
117	2019	1	1	0	0	4.13333e+09	17	43.41	2.78374e+07	0.402609	0.054639	0	0	1	0	21	0	0	0	0
117	2020	1	1	0	0	5.22954e+09	18	39.69	2.78067e+07	0.207541	0.114941	1	0			22
117	2021															22
118	2016	4	1	0	0	7.21414e+08	17	5.78	4800600	0.277883	0.07524	0	0	3	3	14	0.340625	4	4	5
118	2017	4	1	0	0	6.76476e+08	18	8.84	4718600	0.181962	0.056821	0	0		4	17	0.555556	3	2	3
118	2018	4	1	0	0	7.08469e+08	19	9.5	4.74783e+06	0.217217	0.012715	0	0	3	1	17	0.5	2	2	2
118	2019	4	1	0	0	8.52368e+08	20	10.18	5.07499e+06	0.325522	0.034622	0	0	1	0	20	1	1	1	1
118	2020	4	1	0	0	9.65701e+08	21	12.13	6.54262e+06	0.28129	0.09678	0	0			21
118	2021															21
119	2016	1	0	0	1	9.36232e+08	7	3.37	1.64948e+06	0.355916	0.10291	0	0	5	1	1
119	2017	1	0	0	1	2.02457e+09	8	4.03	2650470	0.156781	0.042357	1	0	1	3	6
119	2018	1	0	0	1	2.59448e+09	9	3.75	1.66399e+06	0.28238	0.048931	1	0		3	7
119	2019	1	0	0	1	2.98726e+09	10	5.78	4289520	0.368398	0.016419	1	0	3	0	7
119	2020	1	0	0	1	2.8413e+09	11	4.93	5.79743e+06	0.404716	-0.066736	1	0			10
119	2021															10
120	2016	1	1	1	0	3.70776e+08	14	8.41	855908	0.25531	0.122005	0	0		1	0
120	2017	1	1	1	0	6.32299e+08	15	7.79	265897	0.181267	0.103749	0	0	1	0	0
120	2018	1	1	1	0	7.94189e+08	16	6.99	1.33587e+06	0.268529	0.10479	0	0		0	1
120	2019	1	1	1	0	8.69176e+08	17	6.48	2.31389e+06	0.247584	0.111782	0	0		0	1	1	1	1	1
120	2020	1	1	1	0	9.06519e+08	18	7.24	3.4254e+06	0.251012	0.060149	0	0			1
120	2021															1
121	2016	1	0	0	1	1.6009e+09	25	11.47	1.36159e+07	0.540884	0.053853	1	0		0	9	0.268619	4	10	14
121	2017	1	0	0	1	2.21071e+09	26	10.27	4.08616e+07	0.515535	0.09712	1	0		1	9	0.253517	5	10	15
121	2018	1	0	0	1	3.33645e+09	27	8.76	2.35268e+07	0.450675	0.130584	1	0		1	9	0.211389	7	13	21
121	2019	1	0	0	1	3.95241e+09	28	11.09	5.02319e+07	0.303151	0.145356	1	0	1	0	9	0.239166	6	12	19
121	2020	1	0	0	1	9.58451e+09	29	12.09	2.91986e+07	0.221302	0.070863	1	0			10
121	2021															10
122	2017	1	1	1	0	8.74531e+08	26	19.49	1.13807e+07	0.175132	0.112523	1	0	1	3	11
122	2018	1	1	1	0	1.10896e+09	27	23.47	9.16259e+06	0.203526	0.163601	1	0		3	12
122	2019	1	1	1	0	1.72031e+09	28	21.51	2.2976e+07	0.333874	0.175054	1	0	3	1	12	0.613774	1	2	2
122	2020	1	1	1	0	3.056e+09	29	23.82	3.30998e+07	0.332738	0.133328	1	0			15
122	2021													1		15
123	2017	2	1	0	0	7.22278e+08	14	4.22	9.78235e+06	0.117928	0.090627	1	0	2	1	9
123	2018	2	1	0	0	8.03618e+08	15	9.49	9.65655e+06	0.181004	0.030525	1	0	1	0	11
123	2019	2	1	0	0	1.01571e+09	16	8.8	2.93402e+06	0.304617	0.047562	1	0		0	12
123	2020	2	1	0	0	1467668918	17	8.11	5.18819e+06	0.443675	0.04773	1	0			12
123	2021															12
124	2017	1	0	0	1	1.06964e+09	15	7.89	6.45675e+06	0.092313	0.085789	1	0		1	10	0.46103	2	4	4
124	2018	1	0	0	1	1.18826e+09	16	8.54	6.16808e+06	0.091033	0.089832	1	0		5	10	0.464134	2	4	4
124	2019	1	0	0	1	1.29697e+09	17	8.48	6.32518e+06	0.086608	0.105597	1	0	1	8	10	0.386638	2	5	5
124	2020	1	0	0	1	2.85696e+09	18	6.07	6.5901e+06	0.112947	0.138139	1	0	4		11
124	2021													4		15
125	2017	1	0	0	1	9.35164e+08	15	9.79	6.23194e+06	0.042033	0.135607	1	0	1	0	6	0.324988	2	5	5
125	2018	1	0	0	1	1.10283e+09	16	10.96	1.50681e+07	0.071346	0.128479	1	0		0	7	0.107311	4	19	19
125	2019	1	0	0	1	1.24649e+09	17	11.78	8.76428e+06	0.06245	0.125968	0	0		0	7	0.103615	4	19	19
125	2020	1	0	0	1	1.37177e+09	18	12.56	1.4599e+07	0.076683	0.087881	1	0			7
125	2021															7
126	2017	2	1	0	1	1.90875e+09	26	3.27	1.09046e+07	0.139161	0.073974	0	0		1	6	1	1	1	1
126	2018	2	1	0	1	2.15536e+09	27	5.05	3.96444e+06	0.20682	0.042436	0	0	1	0	6	1	1	1	1
126	2019	2	1	0	1	2.16951e+09	28	10.1	4.31556e+06	0.188534	0.028203	0	0		0	7	1	1	1	1
126	2020	2	1	0	1	2.18657e+09	29	16.43	5.9038e+06	0.211116	-0.011742	1	0			7
126	2021															7
127	2017	1	0	0	1	6.94848e+08	10	15.39	1.51501e+07	0.065693	0.135376	1	0	3	4	9
127	2018	1	0	0	1	8.18747e+08	11	17.84	1.54824e+07	0.075734	0.154795	1	0	3	2	12
127	2019	1	0	0	1	1.04677e+09	12	16.21	2.24401e+07	0.138205	0.129421	1	0	1	1	15	1	1	1	1
127	2020	1	0	0	1	1.2929e+09	13	15.8	3.33331e+07	0.127161	0.139475	1	0	1		16
127	2021															17
128	2017	1	1	0	0	2.10665e+09	15	4.98	8.81318e+06	0.388765	0.047555	1	0	8	5	7	0	0	0	0
128	2018	1	1	0	0	2.62932e+09	16	5.42	6.76459e+06	0.449873	0.062245	1	0	2	5	15	0	0	0	0
128	2019	1	1	0	0	2.84023e+09	17	5.32	1.55112e+07	0.282756	0.206225	1	0	3	2	17	0	0	0	0
128	2020	1	1	0	0	4.88957e+09	18	6.92	2.55958e+07	0.274632	0.136425	1	0	2		20
128	2021															22
129	2017	2	1	1	0	7.69203e+08	17	5.34	6.45103e+06	0.141637	0.089149	1	0		6	4	0.567323	6	5	10
129	2018	2	1	1	0	9.43211e+08	18	7.17	5.17798e+06	0.238602	0.076319	1	0	1	7	4	0.567272	6	5	10
129	2019	2	1	1	0	1.0721e+09	19	11.88	1.4114e+07	0.289365	0.051363	1	0	5	2	5	0.408101	6	6	10
129	2020	2	1	1	0	1.13072e+09	20	8.35	1.87963e+07	0.260929	0.07275	1	0	2		10
129	2021															12
130	2017	1	1	0	0	1.48188e+09	16	6.05	1.31578e+07	0.25201	0.104474	0	0	1	0	8	0.823993	1	2	2
130	2018	1	1	0	0	1.78095e+09	17	6.39	2.04921e+07	0.270456	0.116616	0	0		0	9	0.821845	1	2	2
130	2019	1	1	0	0	1794805675	18	5.99	1.97035e+07	0.253063	0.079412	0	0		0	9	0.8224	1	2	2
130	2020	1	1	0	0	2.14516e+09	19	8.08	9.03752e+07	0.303073	0.104252	0	0			9
130	2021															9
131	2007	1	1	0	0	3.67346e+09	11		11906704	0.356278	0.124571	0	1	1	1	2	0.511736	3	3	4
131	2008	1	1	0	0	4.26902e+09	12		2.66247e+07	0.262017	0.092868	0	1		1	3	0	0	0	0
131	2009	1	1	0	0	4.71697e+09	13		2.11895e+07	0.250624	0.098252	0	1	1	0	3	1.00694	1	2	2
131	2010	1	1	0	0	5.20551e+09	14		2.29725e+07	0.245813	0.102391	0	1		0	4	0.313493	2	6	6
131	2011	1	1	0	0	6.07697e+09	15		4.53058e+07	0.285285	0.09092	0	1		1	4	0.3045	3	6	8
131	2012	1	1	0	0	6.50778e+09	16	1.17	3.96228e+07	0.276752	0.096891	0	1		5	4	0.224754	4	8	10
131	2013	1	1	0	0	6.48092e+09	17	1.37	4.22046e+07	0.176625	0.134772	0	1	1	8	4	0.171164	5	11	13
131	2014	1	1	0	0	6.6193e+09	18	2.49	2.80103e+07	0.141242	0.082133	0	1	4	9	5	0.210064	4	9	11
131	2015	1	1	0	0	7763107207	19	3.67	4.48522e+07	0.17122	0.085639	0	1	4	9	9	0.199548	4	8	8
131	2016	1	1	0	0	8.24155e+09	20	3.12	5.62983e+07	0.145974	0.089698	0	1	5	4	13	0.214336	5	10	11
131	2017	1	1	0	0	9.4379e+09	21	3.83	684747	0.168399	0.093464	0	1	4	2	18	0.228123	4	9	9
131	2018	1	1	0	0	1.03062e+10	22	3.4	4.6793e+07	0.232635	0.096006	0	1		5	22	0.264015	4	7	7
131	2019	1	1	0	0	1.12769e+10	23	3.71	5.49587e+07	0.230588	0.09457	0	1	2	3	22	0.217504	5	8	8
131	2020	1	1	0	0	1.24165e+10	24	4.83	5.60499e+07	0.244796	0.081625	0	1	3		24
131	2021															27
132	2007	2	1	1	0	2.41713e+09	15		277667	0.517138	0.03758	1	0		0	0
132	2008	2	1	1	0	2.55425e+09	16		1400000	0.514493	0.039885	1	0		0	0
132	2009	2	1	1	0	3.30801e+09	17		1.65821e+07	0.370984	0.075791	1	0		0	0
132	2010	2	1	1	0	4.22828e+09	18		1.92895e+07	0.449505	0.071917	1	0		1	0
132	2011	2	1	1	0	6.17036e+09	19		3.41573e+07	0.491284	0.069575	1	0		3	0
132	2012	2	1	1	0	7.86126e+09	20	3.99	8.39175e+07	0.535747	0.07166	1	0	1	25	0	0.223745	7	10	16
132	2013	2	1	1	0	9.70701e+09	21	3.83	4.19991e+07	0.476631	0.06194	1	0	2	25	1	0.130172	18	21	39
132	2014	2	1	1	0	1.21671e+10	22	4.73	4.1877e+07	0.52924	0.05225	1	0	23	12	3	0.139372	34	29	81
132	2015	2	1	1	0	1.81518e+10	23	4.02	6.18812e+07	0.494157	0.047005	1	0	2	10	26	0.149997	41	32	99
132	2016	2	1	1	0	2.64275e+10	24	4.07	1.36311e+08	0.54659	0.040872	1	0	10	0	28	0.132348	46	37	107
132	2017	2	1	1	0	3.54061e+10	25	3.9	9982662	0.53097	0.065476	1	0		0	38	0.125552	42	34	95
132	2018	2	1	1	0	3.54234e+10	26	4.08	1.20756e+08	0.597101	-0.055363	1	0		0	38	0.133779	35	28	77
132	2019	2	1	1	0	3.50133e+10	27	3.48	1.43229e+08	0.600232	0.038599	1	0		0	38	0.0824399	20	31	50
132	2020	2	1	1	0	3.16269e+10	28	4.6	1.95718e+08	0.590951	0.054512	1	0			38
132	2021															38
133	2007	1	0	1	0	4.19468e+09	11		1.29154e+07	0.194134	0.074523	0	1	2	8	7	0.475079	10	4	11
133	2008	1	0	1	0	4.55007e+09	12		7.8401e+06	0.191664	0.077062	0	1	8	1	9	0.565561	9	3	10
133	2009	1	0	1	0	4.92227e+09	13		7.15164e+06	0.20505	0.078885	1	1		5	17	1	7	1	7
133	2010	1	0	1	0	5.48932e+09	14		1.23588e+07	0.231001	0.08582	1	1	1	4	17	1	6	1	6
133	2011	1	0	1	0	7.3299e+09	15		1.5177e+07	0.343639	0.089312	1	1	4	1	18	1	3	1	3
133	2012	1	0	1	0	9.66793e+09	16	0.56	2.8454e+07	0.420312	0.090879	1	1		2	22	0.458333	2	3	3
133	2013	1	0	1	0	1.19119e+10	17	0.56	3.2118e+07	0.342053	0.089549	1	1	1	1	22	0.458333	2	3	3
133	2014	1	0	1	0	1.29467e+10	18	0.62	2.51113e+07	0.332148	0.096856	1	1	1	1	23	0.435957	2	3	3
133	2015	1	0	1	0	1.43399e+10	19	1.73	1.65112e+07	0.241947	0.10217	1	1		1	24	0.316944	4	4	5
133	2016	1	0	1	0	1.706e+10	20	1.67	2.93779e+07	0.292009	0.09157	1	1	1	0	24	0.316944	4	4	5
133	2017	1	0	1	0	1.87081e+10	21	1.64	156458	0.296129	0.093099	1	1		0	25	0.28714	3	6	6
133	2018	1	0	1	0	2.04776e+10	22	1.65	4.31872e+07	0.290478	0.089001	1	1		2	25	0.157979	6	11	13
133	2019	1	0	1	0	2.09218e+10	23	1.82	3.6489e+07	0.299286	0.07464	1	1		2	25	0.163768	19	15	36
133	2020	1	0	1	0	2.18375e+10	24	2.01	5.64171e+07	0.288087	0.074018	1	1	2		25
133	2021															27
134	2007	3	1	1	0	5.80016e+09	15		2.5063e+07	0.687515	0.018207	0	1		0	0
134	2008	3	1	1	0	5.96763e+09	16		1.78758e+07	0.729145	0.009858	0	1		0	0
134	2009	3	1	1	0	6.52286e+09	17		2.16561e+07	0.728727	0.011787	0	1		0	0
134	2010	3	1	1	0	7.02911e+09	18		2.3063e+07	0.752093	-0.018033	0	1		1	0
134	2011	3	1	1	0	7.95256e+09	19		1.16454e+08	0.796061	0.005517	0	1		1	0
134	2012	3	1	1	0	8.32842e+09	20	0.27	1.38815e+07	0.820908	-0.021896	1	1	1	0	0	1	1	1	1
134	2013	3	1	1	0	9.36808e+09	21	0.32	68090705	0.839991	0.004701	1	1		0	1	0.5	2	2	2
134	2014	3	1	1	0	1.03523e+10	22	0.33	8.55886e+06	0.845494	-0.025502	1	1		1	1	0.496636	3	3	4
134	2015	3	1	1	0	1.003e+10	23	0.48	1.98732e+07	0.869648	0.022986	1	1		2	1	0.493985	3	3	4
134	2016	3	1	1	0	9.42022e+09	24	0.68	3.43818e+07	0.864546	0.090154	1	1	1	1	1	0.493104	3	3	4
134	2017	3	1	1	0	1.06624e+10	25	0.77		0.885828	0.00895	1	1	1	0	2	0.765518	2	2	3
134	2018	3	1	1	0	1.28901e+10	26	1.14	4.69994e+07	0.745157	0.004814	1	1		0	3	0.764556	2	2	3
134	2019	3	1	1	0	1.41854e+10	27	1.52	9.12391e+07	0.778909	-0.007344	1	1		0	3	0.553971	2	3	4
134	2020	3	1	1	0	1.44859e+10	28	1.13	1.06944e+08	0.781515	0.002215	1	1			3
134	2021															3
135	2007	1	0	0	1	1.09491e+09	10			0.337321	0.13638	0	1		0	2	0.17757	16	20	31
135	2008	1	0	0	1	1.19633e+09	11		5.45359e+06	0.367252	0.163233	0	1		0	2	0.206633	20	23	42
135	2009	1	0	0	1	2.16102e+09	12		1.08841e+07	0.560794	0.129654	0	1		0	2	0.193935	21	24	44
135	2010	1	0	0	1	2.44809e+09	13		2.09561e+07	0.533451	0.091236	0	1		2	2	0.171611	36	33	69
135	2011	1	0	0	1	3.22404e+09	14		1.12739e+07	0.551449	0.090519	1	1		3	2	0.183477	45	36	79
135	2012	1	0	0	1	4.80605e+09	15	4	2.49876e+07	0.630226	0.076977	1	1	2	1	2	0.189617	37	29	62
135	2013	1	0	0	1	5634539142	16	3.59	2.0032e+07	0.613753	0.081902	1	1	1	0	4	0.122231	38	32	61
135	2014	1	0	0	1	6.01545e+09	17	5.2	2.03091e+07	0.631344	0.037596	1	1		0	5	0.10747	40	35	66
135	2015	1	0	0	1	5.63193e+09	18	6.91	2.4131e+07	0.602935	0.020523	0	1		0	5	0.101517	29	31	54
135	2016	1	0	0	1	5.78323e+09	19	6.8	2.33048e+07	0.577924	0.052394	1	1		0	5	0.141638	19	23	38
135	2017	1	0	0	1	3.66575e+09	20	4.12	487246	0.131339	0.339913	1	1		0	5	0.160671	15	20	33
135	2018	1	0	0	1	5.06697e+09	21	3.59	6.38183e+06	0.142134	0.145234	1	1		0	5	0.190789	12	16	29
135	2019	1	0	0	1	6.31441e+09	22	4.76	6.10025e+06	0.180072	0.141621	1	1		0	5	0.264162	11	12	27
135	2020	1	0	0	1	7.54105e+09	23	6.92	2.4534e+07	0.20025	0.125059	1	1			5
135	2021															5
136	2007	1	1	0	1	7.43499e+09	14		1.596e+07	0.419453	0.09283	0	0	10	11	31
136	2008	1	1	0	1	7.53892e+09	15		2.91681e+07	0.410272	0.100934	0	0	6	17	41
136	2009	1	1	0	1	1.15271e+10	16		2.61694e+07	0.396899	0.222455	1	0	5	17	47
136	2010	1	1	0	1	1.68201e+10	17		3.50222e+07	0.441547	0.059473	1	0	12	8	52
136	2011	1	1	0	1	2.22908e+10	18		6.17386e+07	0.489887	0.062126	1	0	5	7	64
136	2012	1	1	0	1	2.55071e+10	19	5.04	5.72194e+07	0.399986	0.072108	1	0	3	4	69
136	2013	1	1	0	1	2.94752e+10	20	5.05	9.52024e+07	0.400699	0.081423	1	0	4	3	72
136	2014	1	1	0	1	3.53363e+10	21	5.69	7.47046e+07	0.459394	0.067065	1	0		3	76
136	2015	1	1	0	1	3.82017e+10	22	6.6	9.20316e+07	0.458934	0.075145	0	0	3	0	76	1	1	1	1
136	2016	1	1	0	1	4.37678e+10	23	7.6	1.75691e+08	0.423084	0.073601	0	0		0	79	1	1	1	1
136	2017	1	1	0	1	6.1971e+10	24	8.3	1.41784e+08	0.520075	0.057854	1	0		0	79	1	1	1	1
136	2018	1	1	0	1	7.05514e+10	25	10.1	2.76714e+08	0.523854	0.042804	1	0		1	79	1	1	1	1
136	2019	1	1	0	1	7.61196e+10	26	12.12	3.13052e+08	0.484966	0.049179	1	0		1	79	1	1	1	1
136	2020	1	1	0	1	8.3686e+10	27	13.21	3.93627e+08	0.450514	0.047081	1	0	1		79
136	2021															80
137	2007	3	0	0	1	1.29521e+09	15		855556	0.45295	0.074512	1	1		0	0
137	2008	3	0	0	1	1.24252e+09	16		855556	0.417738	0.063251	1	0		0	0
137	2009	3	0	0	1	1.39913e+09	17		2.62286e+06	0.463253	0.050811	1	0		0	0
137	2010	3	0	0	1	1.58878e+09	18		2572000	0.468683	0.072238	1	0		0	0
137	2011	3	0	0	1	1.72532e+09	19		4879947	0.425539	0.085191	1	0		0	0
137	2012	3	0	0	1	1.88284e+09	20	3.42	5130000	0.427669	0.068301	1	0		0	0
137	2013	3	0	0	1	1.71166e+09	21	3.93	3.34889e+06	0.251117	0.145565	1	0		0	0
137	2014	3	0	0	1	2.09799e+09	22	2.63	2.18889e+06	0.222832	0.191667	1	0		0	0
137	2015	3	0	0	1	2.55022e+09	23	5.63	3586700	0.188856	0.18734	0	0		0	0	0.441944	2	4	4
137	2016	3	0	0	1	4.34771e+09	24	6.04	4.86224e+06	0.136864	0.14784	0	0		0	0	0.441883	3	4	5
137	2017	3	0	0	1	5.68357e+09	25	9.08		0.212127	0.152757	0	0		0	0	0.422126	3	4	5
137	2018	3	0	0	1	6.31321e+09	26	8.83	2.16203e+07	0.172756	0.118736	0	0		0	0	0.416514	3	4	5
137	2019	3	0	0	1	5.58588e+09	27	13.58	7.67611e+06	0.128321	0.040619	0	0		0	0	0.413978	3	4	5
137	2020	3	0	0	1	6.27828e+09	28	13.09	1.97257e+07	0.161723	0.067278	1	0			0
137	2021															0
138	2007	3	0	1	0	8.31963e+08	9		1.91574e+06	0.670319	-0.156524	0	0		0	1	1	2	1	2
138	2008	3	0	1	0	8.29661e+08	10		11194856	0.663534	0.007061	0	0		0	1	0.53125	3	3	4
138	2009	3	0	1	0	7.43703e+08	11		15447000	0.596616	0.028029	0	0		0	1	0.53125	3	3	4
138	2010	3	0	1	0	7.35469e+08	12		18713000	0.559209	0.032878	0	0		0	1	0.53125	3	3	4
138	2011	3	0	1	0	7.87864e+08	13		1.75464e+07	0.549496	0.026764	0	0		0	1	0.273871	3	8	8
138	2012	3	0	1	0	8.45151e+08	14	0.2	22487300	0.543946	0.036091	0	0		0	1	0.340164	2	7	7
138	2013	3	0	1	0	1.13746e+09	15	0.3	2.04714e+07	0.649039	0.021066	0	0		0	1	0.481109	1	5	5
138	2014	3	0	1	0	1.04644e+09	16	0.26	816877	0.604199	0.019312	0	0		3	1	0.474137	1	5	5
138	2015	3	0	1	0	7.0633e+08	17	0.31	1.09536e+06	0.312078	0.128463	0	0		8	1	0.474137	1	5	5
138	2016	3	0	1	0	2.29068e+09	18	0.98	3.64225e+07	0.712666	0.087047	1	0	3	6	1	0	0	0	0
138	2017	3	0	1	0	2.33004e+09	19	0.72	500000	0.122162	0.100552	1	0	5	1	4	0	0	0	0
138	2018	3	0	1	0	2.53205e+09	20	0.99	5.9681e+07	0.108566	0.086131	1	0	1	0	9	0	0	0	0
138	2019	3	0	1	0	2.76723e+09	21	1.16	3.44288e+06	0.115798	0.114689	1	0		0	10
138	2020	3	0	1	0	2.94429e+09	22	0.7	5.04568e+07	0.12088	0.142874	1	0			10
138	2021															10
139	2007	1	1	0	0	2.84455e+09	11		9.85164e+06	0.69284	0.019317	0	0	25	39	57	0.14842	31	24	44
139	2008	1	1	0	0	3.26414e+09	12		7.47607e+06	0.444797	0.2994	0	0	17	40	82	0.191169	31	20	42
139	2009	1	1	0	0	3.87964e+09	13		1.15303e+07	0.262475	0.312802	1	0	22	38	99	0.156485	33	22	48
139	2010	1	1	0	0	4.63718e+09	14		9.23309e+06	0.166881	0.246615	1	0	18	30	121	0.106286	33	29	51
139	2011	1	1	0	0	5.19908e+09	15		3.14413e+07	0.15361	0.195405	1	0	20	22	139	0.103715	30	28	49
139	2012	1	1	0	0	7.05767e+09	16	3.83	1.16632e+07	0.121957	0.120598	1	0	10	24	159	0.0880572	21	23	34
139	2013	1	1	0	0	7.55637e+09	17	3.89	1.6617e+07	0.142389	0.059897	1	0	12	22	169	0.115253	20	20	32
139	2014	1	1	0	0	7.86943e+09	18	4.46	2.18379e+07	0.166178	0.021773	1	0	12	22	181	0.126273	19	16	29
139	2015	1	1	0	0	8.24881e+09	19	4.02	2.10447e+07	0.198052	0.019181	1	0	10	18	193	0.167662	16	12	25
139	2016	1	1	0	0	8.8143e+09	20	4.13	2.99077e+07	0.206764	0.050411	1	0	12	12	203	0.0966294	19	29	47
139	2017	1	1	0	0	9.79341e+09	21	4.52	3.33459e+07	0.205673	0.024459	1	0	6	8	215	0.0760637	26	32	55
139	2018	1	1	0	0	1.00479e+10	22	4.69	1.98553e+07	0.195445	0.032565	1	0	6	2	221	0.088811	29	36	64
139	2019	1	1	0	0	1.03624e+10	23	6.39	5.08249e+07	0.203637	0.028174	1	0	2	0	227	0.0891963	39	43	80
139	2020	1	1	0	0	1.05005e+10	24	7.45	6.08597e+07	0.235268	0.062821	1	0			229
139	2021															229
140	2007	2	1	1	0	8.44861e+08	10		1440200	0.38266	0.02522	0	1	4	2	3	1	1	1	1
140	2008	2	1	1	0	9.36401e+08	11		7394000	0.407336	0.02573	0	1		2	7	1	1	1	1
140	2009	2	1	1	0	1.09216e+09	12		5.57229e+06	0.463413	0.028897	0	1	2	1	7	1	1	1	1
140	2010	2	1	1	0	1.25124e+09	13		7535000	0.513025	0.022237	0	1		1	9	1	1	1	1
140	2011	2	1	1	0	1.46017e+09	14		13285000	0.569305	0.014305	0	1	1	0	9	1	1	1	1
140	2012	2	1	1	0	1.56944e+09	15	1	5972000	0.581696	0.020413	0	1		1	10	1	1	1	1
140	2013	2	1	1	0	1.95362e+09	16	0.93	3626700	0.440833	0.026466	0	1		1	10	1	1	1	1
140	2014	2	1	1	0	2.29171e+09	17	1.8	1329500	0.482413	0.021893	0	1	1	0	10	0.5	2	2	2
140	2015	2	1	1	0	2.63956e+09	18	1.6	1917410	0.431951	0.001669	0	1		2	11	1	2	1	2
140	2016	2	1	1	0	2.65083e+09	19	4.15	3.07063e+06	0.434151	0.000699	0	1		3	11	1	2	1	2
140	2017	2	1	1	0	2.80818e+09	20	3.73	7.38622e+06	0.46291	0.002624	0	1	2	2	11	0.555556	3	2	3
140	2018	2	1	1	0	2.83534e+09	21	3.45	2.68426e+06	0.509334	-0.040721	0	1	1	1	13	0.326227	7	4	7
140	2019	2	1	1	0	2.73942e+09	22	4.54	1.09555e+07	0.521139	0.016414	0	1	1	0	14	0.401791	9	4	9
140	2020	2	1	1	0	3.38939e+09	23	4.5	1.99928e+07	0.548424	0.008142	0	1			15
140	2021															15
141	2007	3	0	0	0	1.13188e+09	15		223000	0.633525	0.032734	0	0		0	0
141	2008	3	0	0	0	1.04828e+09	16		2586600	0.568863	0.045739	0	0		0	0
141	2009	3	1	1	1	1.50455e+09	17		2.39817e+07	0.616548	0.085162	0	0		0	0
141	2010	3	1	1	1	2.96745e+09	18		25135400	0.549598	0.134442	0	0		0	0
141	2011	3	1	1	1	3.89411e+09	19		7.239e+07	0.486293	0.096091	1	0		0	0
141	2012	3	1	1	1	4.66035e+09	20	2.8	6.22596e+07	0.33369	0.14694	1	0		0	0
141	2013	3	1	1	1	6.05774e+09	21	1.86	1.61017e+08	0.391013	0.122408	1	0		0	0
141	2014	3	1	1	1	8.02622e+09	22	2.41	1.44945e+08	0.262688	0.198659	0	0		0	0
141	2015	3	1	1	1	6.1301e+09	23	3.59	6.10138e+07	0.191736	0.084837	0	0		0	0
141	2016	3	1	1	1	6.48946e+09	24	3.73	1.64573e+07	0.179372	0.075404	0	1		0	0
141	2017	3	1	1	1	6.86359e+09	25	2.29	1.87679e+07	0.184579	0.088133	0	1		0	0
141	2018	3	1	1	1	7.23974e+09	26	1.36	8.99464e+07	0.180888	0.084722	1	1		0	0
141	2019	3	1	1	1	7.83511e+09	27	1.68	3.67193e+07	0.183487	0.095096	1	1		0	0
141	2020	3	1	1	1	1.19746e+10	28	2.67	1.11141e+08	0.3129	0.019715	1	1			0
141	2021															0
142	2007	1	1	1	1	2.98556e+09	10	9.19	991948	0.538773	0.04784	0	1	11	22	56	0.118308	21	19	29
142	2008	1	1	1	1	4.12132e+09	11	9.5	9.2332e+06	0.624096	0.048694	0	1	13	32	67	0.104333	22	22	34
142	2009	1	1	1	1	5.19869e+09	12	8.7	1.43926e+07	0.532457	0.05361	1	1	9	42	80	0.118927	22	19	33
142	2010	1	1	1	1	5.92167e+09	13		1.78745e+07	0.536578	0.063218	1	1	23	39	89	0.108268	28	20	39
142	2011	1	1	1	1	8.23098e+09	14	9.2	5.89389e+07	0.441918	0.062623	1	1	19	39	112	0.10496	27	19	36
142	2012	1	1	1	1	1.05691e+10	15	5.97	5.4133e+07	0.508216	0.025456	1	1	20	36	131	0.0851961	31	20	40
142	2013	1	1	1	1	1.39721e+10	16	5.58	7.77925e+07	0.573564	0.036324	1	1	19	30	151	0.0870756	38	23	50
142	2014	1	1	1	1	1.72983e+10	17	5.53	1.70718e+08	0.522227	0.031909	0	1	17	35	170	0.0789822	44	28	60
142	2015	1	1	1	1	1.91744e+10	18	9.44	1.6838e+08	0.574159	0.006587	1	1	13	39	187	0.0766238	42	31	61
142	2016	1	1	1	1	2.07583e+10	19	7.96	1.13878e+08	0.612722	0.00298	1	1	22	38	200	0.0770055	42	30	60
142	2017	1	1	1	1	2.16364e+10	20	7.99		0.636017	0.010703	1	1	17	26	222	0.0643061	38	31	54
142	2018	1	1	1	1	2.18536e+10	21	10.15	1.38646e+08	0.662362	-0.010844	1	1	21	7	239	0.0762916	27	23	36
142	2019	1	1	1	1	2.14656e+10	22	7.35	1.02027e+08	0.642099	0.01506	1	1	5	2	260	0.0792428	23	22	32
142	2020	1	1	1	1	2.08598e+10	23	4.04	1.49079e+08	0.604186	0.034668	1	1	2		265
142	2021															267
143	2007	1	1	1	0	2.01369e+09	11		1.11787e+07	0.188961	0.207843	0	0	9	18	22	0.131195	13	18	23
143	2008	1	1	1	0	2.25436e+09	12		24590425	0.101986	0.193223	0	0	5	22	31	0.139155	12	17	21
143	2009	1	1	1	0	2.99887e+09	13		8037520	0.111326	0.231187	0	0	13	27	36	0.115029	14	25	30
143	2010	1	1	1	0	3.89564e+09	14		16893912	0.108019	0.193918	0	0	9	36	49	0.0772886	14	38	43
143	2011	1	1	1	0	4.81802e+09	15	9	32648100	0.091214	0.195185	0	0	18	34	58	0.0701735	19	46	60
143	2012	1	1	1	0	5.89251e+09	16	9.84	47166810	0.07637	0.195402	0	0	18	30	76	0.0559285	23	59	75
143	2013	1	1	1	0	7.22027e+09	17	9.08	3.305e+07	0.078168	0.178948	0	0	16	28	94	0.0574861	34	65	95
143	2014	1	1	1	0	9.08686e+09	18	8.75	40765573	0.087707	0.173099	0	0	14	81	110	0.0584279	40	63	99
143	2015	1	1	1	0	1.14967e+10	19	9.57	2.70546e+07	0.099066	0.193444	1	0	14	145	124	0.0500145	45	77	124
143	2016	1	1	1	0	1.43301e+10	20	10.68	3.08925e+07	0.101581	0.183823	1	0	67	139	138	0.0376415	54	113	182
143	2017	1	1	1	0	1.80394e+10	21	12.71	1.55415e+08	0.1162	0.182542	1	0	78	79	205	0.0358087	81	167	392
143	2018	1	1	1	0	2.23612e+10	22	15.33	1.63044e+08	0.11464	0.181617	1	0	61	25	283	0.0407432	111	203	660
143	2019	1	1	1	0	2.75565e+10	23	16.73	1.8975e+08	0.095039	0.193292	1	0	18	8	344	0.0399784	166	274	1085
143	2020	1	1	1	0	3.47296e+10	24	17.99	2.07589e+08	0.113522	0.181658	1	0	7		362
143	2021													1		369
144	2007	2	0	1	0	9.42551e+08	9		6.77692e+06	0.38545	0.076423	0	1		0	5	0.277778	6	4	6
144	2008	2	0	1	0	9.68269e+08	10		23821880	0.432264	0.011403	0	1		5	5	0.166667	6	6	6
144	2009	2	0	1	0	1.0242e+09	11		8324278	0.369571	0.028814	0	1		6	5	0.222222	6	5	6
144	2010	2	0	1	0	1.19894e+09	12		3426000	0.408065	0.04032	0	1	5	3	5	0.183673	7	6	7
144	2011	2	0	1	0	1.20803e+09	13		3530500	0.433778	0.024563	0	0	1	2	10	0.199095	8	8	10
144	2012	2	0	1	0	1.29432e+09	14	4.68	6.58533e+06	0.461519	0.032262	0	0	2	2	11	0.174525	7	8	9
144	2013	2	0	1	0	1.64812e+09	15	4.14	4.30133e+06	0.402419	0.063945	0	0		3	13	0.201202	6	7	8
144	2014	2	0	1	0	2.47445e+09	16	3.6	8556000	0.369253	0.030802	0	0	2	1	13	0.288322	5	5	7
144	2015	2	0	1	0	2.70863e+09	17	4.16	5483200	0.363497	0.049363	0	0	1	0	15	0.402566	3	4	5
144	2016	2	0	1	0	2.98152e+09	18	3.39	1.04784e+07	0.291579	0.116626	0	0		0	16	0.333333	3	3	3
144	2017	2	0	1	0	3.30756e+09	19	3.29		0.333635	0.068004	0	0		0	16	0.333333	3	3	3
144	2018	2	0	1	0	3.10996e+09	20	3.05	2.47593e+07	0.326526	0.079025	0	0		0	16	0.5	2	2	2
144	2019	2	0	1	0	3.31578e+09	21	3.74	2.17653e+07	0.330339	0.088409	0	0		0	16	0.555556	3	2	3
144	2020	2	0	1	0	3.45776e+09	22	3.64	1.62247e+07	0.328422	0.093813	0	0			16
144	2021															16
145	2007	1	0	0	0	9.31575e+09	9		2.05179e+06	0.656056	0.046507	0	1	4	12	17
145	2008	1	0	0	0	1.1557e+10	10		1.10103e+07	0.728568	-0.013907	0	1	4	25	21
145	2009	1	0	0	0	1.23905e+10	11		8.36977e+07	0.76147	-0.012547	1	1	8	31	25
145	2010	1	0	0	0	1.52958e+10	12		5.62902e+07	0.800647	0.00502	0	1	17	23	33
145	2011	1	0	0	0	1.8099e+10	13		3.4671e+07	0.828076	0.003819	1	1	14	11	50
145	2012	1	0	0	0	1.85877e+10	14	0.8	2.66046e+07	0.891044	-0.055833	1	1	9	3	64
145	2013	1	0	0	0	2.00072e+10	15	0.78	1.0334e+08	0.955001	-0.059395	1	1	2	1	73
145	2014	1	0	0	0	1.82024e+10	16	0.9	5.02959e+07	0.943322	0.007897	0	1	1	0	75
145	2015	1	0	0	0	17913081071	17	1.31	23218358	0.208293	0.111806	1	1		0	76
145	2016	1	1	0	0	19943821352	18	2.3	13351265	0.203412	0.116135	1	1		0	76
145	2017	1	1	0	0	21329082225	19	2.9		0.190913	0.078582	1	1		0	76
145	2018	1	1	0	0	21453362349	20	3.53		0.189014	0.056667	1	1		0	76
145	2019	1	1	0	0	21127258090	21	3.18		0.185198	0.059516	1	1		0	76
145	2020	1	1	0	0	20617633075	22	3.09	5740000	0.251491	0.071638	1	1			76
145	2021															76
146	2007	1	0	1	0	6.20694e+09	11		1.03593e+07	0.46927	0.055527	1	1		0	0
146	2008	1	0	1	0	4.1309e+09	12		2.01544e+07	0.219321	0.041629	1	1		1	0
146	2009	1	0	1	0	4.2225e+09	13		2.66223e+07	0.194416	0.049441	1	1		2	0
146	2010	1	0	1	0	4.47659e+09	14		2.57921e+07	0.186537	0.061214	1	1	1	2	0	1	1	1	1
146	2011	1	0	1	0	4.85127e+09	15		2.53579e+07	0.197081	0.061839	1	1	1	6	1	1	1	1	1
146	2012	1	0	1	0	6.23539e+09	16	1.05	2.50693e+07	0.322525	0.065486	1	1	1	10	2	1	1	1	1
146	2013	1	0	1	0	1.22491e+10	17	1.6	111537005	0.426715	0.082206	1	1	5	8	3	1	1	1	1
146	2014	1	0	1	0	1.42108e+10	18	1.49	1.65856e+08	0.439934	0.085192	1	1	5	8	8	1	1	1	1
146	2015	1	0	1	0	1.58706e+10	19	3.64	3.0722e+08	0.452828	0.084766	1	1	3	9	13
146	2016	1	0	1	0	2.58972e+10	20	1.65	4.96824e+08	0.318312	0.060187	1	1	5	14	16
146	2017	1	0	1	0	2.83147e+10	21	1.78	1.71549e+08	0.319677	0.074829	1	1	4	15	21
146	2018	1	0	1	0	5.14822e+10	22	1.39	2.4325e+08	0.550452	0.06864	1	1	10	12	25
146	2019	1	0	1	0	5.68937e+10	23	0.91	4.8223e+08	0.543192	0.060486	1	1	5	7	35	0.493518	3	3	4
146	2020	1	0	1	0	5.97601e+10	24	1	4.60063e+08	0.528025	0.051734	1	1	7		40
146	2021															47
147	2007	2	1	1	0	1.07431e+09	9		1.44266e+06	0.64621	0.044635	1	1		1	19	0.345162	3	6	6
147	2008	2	1	1	0	1.67425e+09	10		6.61884e+06	0.504067	0.051822	1	1		1	19	0.5	2	2	2
147	2009	2	1	1	0	2.2104e+09	11		1.74017e+06	0.593038	0.057981	1	1	1	1	19	0.375	4	3	4
147	2010	2	1	1	0	2.4312e+09	12		4.71708e+06	0.587629	0.057336	1	1		6	20	0.375	4	3	4
147	2011	2	1	1	0	2.27035e+09	13		2.33998e+07	0.489609	0.086951	1	1	1	9	20	0.416702	3	3	4
147	2012	2	1	1	0	2.88438e+09	14	3.31	2.37778e+07	0.439943	0.03809	1	1	5	7	21	0.316944	4	4	5
147	2013	2	1	1	0	3.20234e+09	15	3.99	1.57335e+07	0.47032	0.035368	1	0	4	5	26	0.247878	5	5	6
147	2014	2	1	1	0	3.185e+09	16	4.09	1.5325e+07	0.428606	0.051839	1	0	3	6	30	0.295139	3	4	4
147	2015	2	1	1	0	4.25182e+09	17	5.26	2.58937e+07	0.370148	0.051283	1	0	2	8	33	0.27625	3	4	4
147	2016	2	1	1	0	4.20551e+09	18	8.19	2.38726e+07	0.350768	0.00643	1	0	4	8	35	0.5	2	2	2
147	2017	2	1	1	0	4.36858e+09	19	7.11	1.32297e+07	0.332865	0.04574	1	0	4	4	39	1	1	1	1
147	2018	2	1	1	0	4.82625e+09	20	4.29	1.78051e+07	0.375751	0.058849	1	0	4	0	43	1	1	1	1
147	2019	2	1	1	0	4.31264e+09	21	5.44	3.26144e+07	0.368274	0.002504	1	0		0	47	0.281454	3	4	4
147	2020	2	1	1	0	4.01429e+09	22	6.73	3.97102e+07	0.297919	0.02715	0	0			47
147	2021															47
148	2007	1	1	1	0	6.01439e+09	16		8.44552e+06	0.323211	0.170719	0	0		0	0
148	2008	1	1	1	0	5.82135e+09	17		1.63121e+07	0.336617	0.004293	0	0		0	0
148	2009	1	1	1	0	6.14598e+09	18		1.68221e+07	0.283789	0.127651	0	0		0	0	0.912222	2	2	3
148	2010	1	1	1	0	7.10773e+09	19		2.15793e+07	0.251936	0.141192	0	0		0	0	0.501111	3	4	5
148	2011	1	1	1	0	8.81429e+09	20		3.93857e+07	0.380577	0.055709	0	0		2	0	0.501111	3	4	5
148	2012	1	1	1	0	9.75416e+09	21	5.16	5.08385e+07	0.426835	0.045294	0	0		3	0	0.4925	3	4	5
148	2013	1	1	1	0	1.07453e+10	22	5.13	5.61483e+07	0.439355	0.053185	0	0	2	2	0	0.501111	3	4	5
148	2014	1	1	1	0	1.20843e+10	23	5.21	7.30683e+07	0.458677	0.056586	0	0	1	2	2	0.903265	1	2	2
148	2015	1	1	1	0	1.37956e+10	24	5.73	1.37099e+08	0.470329	0.059569	1	0	1	3	3
148	2016	1	1	1	0	1.60717e+10	25	6.26	1.39945e+08	0.419181	0.060629	1	0	1	5	4
148	2017	1	1	1	0	2.22116e+10	26	6.54	1.71054e+08	0.386903	0.210374	1	0	2	6	5	0.661262	1	3	3
148	2018	1	1	1	0	2.49858e+10	27	7.62	2.85383e+08	0.347747	0.058417	1	0	3	3	7	0.715644	1	3	3
148	2019	1	1	1	0	2.54376e+10	28	8.9	1.80008e+08	0.316602	0.072728	1	0	3	1	10	0.715644	1	3	3
148	2020	1	1	1	0	2.8157e+10	29	9.32	2.48325e+08	0.316798	0.091575	1	0			13
148	2021													1		13
149	2007	1	1	0	0	7.13862e+08	8		6229614	0.167503	0.158445	0	1	2	4	4
149	2008	1	1	0	0	7.94874e+08	9		7.4288e+06	0.205575	0.091312	0	1	3	5	6	1	3	1	3
149	2009	1	1	0	0	9.27709e+08	10		1.5058e+07	0.230939	0.117173	0	1	1	7	9	0.799352	5	3	8
149	2010	1	1	0	0	1.13563e+09	11		1.3191e+07	0.262451	0.117221	0	1	4	14	10	0.631943	6	4	9
149	2011	1	1	0	0	1.49233e+09	12		1.51168e+07	0.364999	0.098449	0	1	3	18	14	0.595261	12	5	15
149	2012	1	1	0	0	2.46884e+09	13	2.91	1.1998e+07	0.517775	0.061434	1	1	11	12	17	0.609733	13	5	16
149	2013	1	1	0	0	3.14561e+09	14	3.18	3.5478e+07	0.578709	0.059612	1	1	7	9	28	0.496158	12	6	15
149	2014	1	1	0	0	3.80922e+09	15	3.44	3.91953e+07	0.634531	0.064983	1	1	5	8	35	0.450469	13	6	14
149	2015	1	1	0	0	4.13741e+09	16	4.41	3.43153e+07	0.610474	0.070468	1	1	4	6	40	0.410268	14	6	15
149	2016	1	1	0	0	1.50151e+10	17	4	1.4495e+08	0.537899	0.056878	1	1	4	4	44	0.353703	10	5	12
149	2017	1	1	0	0	1.51706e+10	18	3.97	8.96237e+07	0.495882	0.053958	1	1	2	3	48	0.332969	9	5	11
149	2018	1	1	0	0	1.64639e+10	19	3.54	8.94334e+07	0.487163	0.06499	1	1	2	1	50	0.375537	8	5	11
149	2019	1	1	0	0	17638463762	20	3.33	1.18221e+08	0.478232	0.052639	1	1	1	0	52	0.301309	7	6	11
149	2020	1	1	0	0	1.82505e+10	21	3.84	1.571e+08	0.461966	0.049316	1	1			53
149	2021															53
150	2007	3	0	1	0	1.19015e+09	13		4.37777e+06	0.466314	0.026007	0	0	6	13	13	0.40625	3	4	4
150	2008	3	0	1	0	1.15699e+09	14		5.64432e+06	0.420475	0.031294	0	0	6	21	19	0.5	2	2	2
150	2009	3	0	1	0	1.24414e+09	15		6.28882e+06	0.406538	0.053816	1	0	7	33	25	0.5	2	2	2
150	2010	3	0	1	0	1.41599e+09	16		7.60448e+06	0.420792	0.069688	1	0	14	29	32	0.5	2	2	2
150	2011	3	0	1	0	1.62989e+09	17		1.25206e+07	0.437067	0.089243	1	0	19	11	46	0.5	2	2	2
150	2012	3	0	1	0	2.15177e+09	18	0.63	21064090	0.508913	0.093496	1	0	10	2	65	1	1	1	1
150	2013	3	0	1	0	2.88584e+09	19	0.59	1.83958e+07	0.348826	0.081655	1	0	1	17	75	1	1	1	1
150	2014	3	0	1	0	3.02407e+09	20	0.54	2.64993e+07	0.322215	0.101749	1	0	1	35	76	0.5	2	2	2
150	2015	3	0	1	0	4.94827e+09	21	1.61	4.47781e+07	0.325854	0.087165	1	0	16	33	77	0.341811	2	4	4
150	2016	3	0	1	0	5.40226e+09	22	1.94	5.77553e+07	0.33139	0.075805	1	0	19	24	93	0.359806	2	4	4
150	2017	3	0	1	0	6.33817e+09	23	2		0.404608	0.0529	1	0	14	16	112	0.28821	3	5	5
150	2018	3	0	1	0	6.89161e+09	24	1.74	4.55996e+07	0.427057	0.04958	1	0	10	6	126	0.205342	7	8	11
150	2019	3	0	1	0	7.43493e+09	25	1.56	8.53462e+07	0.417056	0.062913	1	0	6	0	136	0.241672	7	7	12
150	2020	3	0	1	0	8.12211e+09	26	1.71	7.2128e+07	0.433317	0.056904	1	0			142
150	2021															142
151	2007	1	0	1	0	9.70876e+08	9		1966500	0.218386	0.099292	1	1	1	5	8	1.125	1	2	2
151	2008	1	0	1	0	1.07054e+09	10		1.13074e+06	0.297463	0.132331	1	1	1	7	9	1.125	1	2	2
151	2009	1	0	1	0	1.28454e+09	11		1199528	0.332691	0.101401	1	1	4	7	10	1.125	1	2	2
151	2010	1	0	1	0	1.44683e+09	12		1951816	0.25087	0.13457	1	1	3	13	14	0.5625	2	4	4
151	2011	1	0	1	0	1.56868e+09	13		5.6009e+06	0.242047	0.16354	1	1	4	22	17	1.125	1	2	2
151	2012	1	0	1	0	2.23077e+09	14	2.2	1.7582e+06	0.302685	0.157157	1	1	9	23	21	0.406303	2	5	5
151	2013	1	0	1	0	3.25929e+09	15	3.37	1.12923e+07	0.204662	0.132267	1	1	13	18	30	0.309552	3	6	6
151	2014	1	0	1	0	3.64964e+09	16	3.11	9.20557e+06	0.18148	0.119982	1	1	10	12	43	0.309552	3	6	6
151	2015	1	0	1	0	4.05492e+09	17	2.68	8.52073e+06	0.185354	0.114266	1	1	8	5	53	0.413129	2	4	4
151	2016	1	0	1	0	5.03782e+09	18	2.9	6.81867e+06	0.255482	0.100603	1	1	4	3	61	0.305756	3	5	5
151	2017	1	0	1	0	5.64828e+09	19	1.88	1.14565e+07	0.216534	0.138171	1	1	1	4	65	0.287945	3	5	5
151	2018	1	0	1	0	6.65776e+09	20	2.12	1.42752e+07	0.202792	0.169536	1	1	2	3	66	0.393028	2	4	4
151	2019	1	0	1	0	8.8108e+09	21	2.09	1.80519e+07	0.208953	0.157413	1	1	2	1	68	0.258352	6	8	11
151	2020	1	0	1	0	1.02056e+10	22	1.5	2.92675e+07	0.190976	0.165533	1	1	1		70
151	2021															71
152	2007	2	1	1	0	1.08526e+09	15			0.174432	0.162722	0	1	4	3	16	0.377641	7	9	21
152	2008	2	1	1	0	1.05941e+09	16			0.173359	0.126947	0	1		8	20	0.317538	7	10	19
152	2009	2	1	1	0	1.26577e+09	17			0.248449	0.108163	0	1	3	5	20	0.474082	6	7	13
152	2010	2	1	1	0	1.12846e+09	18		8017574	0.167174	0.086472	0	1	5	3	23	0.40881	8	7	15
152	2011	2	1	1	0	1.28165e+09	19		174941	0.224785	0.073945	0	1		13	28	0.366385	9	7	16
152	2012	2	1	1	0	1.64521e+09	20	2.08	570312	0.353255	0.079567	0	1	3	16	28	0.592113	6	3	9
152	2013	2	1	1	0	1.88831e+09	21	1.86	8.10307e+06	0.362184	0.0682	0	1	10	26	31	0.588038	6	3	8
152	2014	2	1	1	0	2.22893e+09	22	2.2	1.03749e+07	0.378299	0.052804	0	1	6	61	41	0.434846	5	3	6
152	2015	2	1	1	0	2.74323e+09	23	2.64	1.52309e+07	0.284033	0.032202	0	1	20	44	47	0.217526	5	8	9
152	2016	2	1	1	0	3.03209e+09	24	2.23	1.44355e+07	0.312725	0.057175	0	1	41	4	67	0.1662	8	9	12
152	2017	2	1	1	0	3.28688e+09	25	2.64		0.318148	0.075043	0	1	3	19	108	0.121316	13	12	17
152	2018	2	1	1	0	3.47249e+09	26	3.55	2.27713e+07	0.300224	0.08713	0	1	1	18	111	0.116054	21	19	30
152	2019	2	1	1	0	3.81217e+09	27	2.98	1.6655e+07	0.310216	0.092362	0	1	18	0	112	0.105358	27	24	42
152	2020	2	1	1	0	4.22871e+09	28	2.71	2.63268e+07	0.34685	0.085181	0	1			130
152	2021															130
153	2007	1	1	0	0	2.31537e+09	9		1363311	0.369121	0.01211	1	1	1	0	7
153	2008	1	1	0	0	2.57184e+09	10		2490868	0.41524	0.020097	1	1		0	8
153	2009	1	1	0	0	2.6235e+09	11		7494665	0.406895	0.025566	1	1		0	8
153	2010	1	1	0	0	2.91975e+09	12		3.96783e+06	0.441196	0.03178	1	1		0	8
153	2011	1	1	0	0	2.41672e+09	13		5.43219e+08	0.302005	0.039361	1	1		0	8
153	2012	1	1	0	0	2.49197e+09	14	2.51	3.26893e+06	0.290585	0.039694	1	1		0	8
153	2013	1	1	0	0	3.1116e+09	15	2.44	1.23328e+07	0.252489	0.016711	1	1		0	8
153	2014	1	1	0	0	2.8968e+09	16	2.82	4.72824e+06	0.173067	0.029938	1	1		0	8
153	2015	1	1	0	0	3.03318e+09	17	3	3.19014e+06	0.192676	0.025982	1	1		0	8
153	2016	1	1	0	0	3.00173e+09	18	3.4	3.05232e+06	0.170306	0.021311	1	1		0	8
153	2017	1	1	0	0	4.28303e+09	19	5.08	1592000	0.269382	0.037925	1	1		0	8
153	2018	1	1	0	0	4.80047e+09	20	4.54	5.05331e+06	0.316283	0.04103	1	1		0	8	0.368994	2	4	4
153	2019	1	1	0	0	5.28118e+09	21	5.61	5.86192e+06	0.320995	0.034691	1	1		0	8	0.370529	2	4	4
153	2020	1	1	0	0	6.17606e+09	22	6.14	3.78821e+07	0.389159	0.013046	1	1			8
153	2021															8
154	2007	1	1	0	0	3.57657e+08	8	3.03	4.98261e+06	0.245164	0.027689	0	1		2	1	1	1	1	1
154	2008	1	1	0	0	3.59664e+08	9		6.06739e+06	0.216813	0.036039	0	1		3	1	1	1	1	1
154	2009	1	1	0	0	3.83362e+08	10		753200	0.233391	0.042374	0	1	2	1	1	1	1	1	1
154	2010	1	1	0	0	4.0108e+08	11		1170000	0.229707	0.05046	0	1	1	2	3	1	1	1	1
154	2011	1	1	0	0	4.18522e+08	12		180000	0.217215	0.058572	0	1		2	4	0.512346	2	3	3
154	2012	1	1	0	0	4.43209e+08	13	3.47	810000	0.209353	0.064662	0	1	2	2	4	0.902778	1	2	2
154	2013	1	1	0	0	6.49475e+08	14	1.97	122000	0.380866	0.058998	0	1		3	6	0.9225	1	2	2
154	2014	1	1	0	0	6.58959e+08	15	1.68	260000	0.341002	0.066609	0	1	2	2	6	0.9225	1	2	2
154	2015	1	1	0	0	1.00054e+09	16	2.49	2184000	0.225541	0.049979	1	1	1	4	8	1.125	1	2	2
154	2016	1	1	0	0	1.06628e+09	17	2.78	1.33457e+06	0.224172	0.058639	1	1	1	4	9	0	0	0	0
154	2017	1	1	0	0	1.16448e+09	18	3.85	704131	0.245817	0.060591	1	1	3	5	10	0	0	0	0
154	2018	1	1	0	0	1.42003e+09	19	4.21	1.14002e+06	0.333392	0.052231	1	1	1	6	13	0	0	0	0
154	2019	1	1	0	0	1.8896e+09	20	4.23	1.03131e+06	0.426319	0.044057	1	1	4	2	14	0	0	0	0
154	2020	1	1	0	0	2.04907e+09	21	4.23	7.69648e+06	0.423146	0.058637	1	1	2		18
154	2021															20
155	2007	1	1	0	0	1.2633e+09	7		8112500	0.227803	0.104525	0	0	8	27	13	0.508362	3	5	7
155	2008	1	1	0	0	1.51756e+09	8		4.54194e+06	0.273144	0.098749	0	0	10	40	21	0.41416	4	6	8
155	2009	1	1	0	0	1.73525e+09	9		16775600	0.301387	0.094734	1	0	17	52	31	0.208765	7	11	13
155	2010	1	1	0	0	2.05427e+09	10		22869960	0.358241	0.04553	1	0	23	45	48	0.19612	8	11	14
155	2011	1	1	0	0	2.57703e+09	11		4272512	0.406464	0.083076	1	0	29	28	71	0.155778	9	12	15
155	2012	1	1	0	0	3.21661e+09	12	4.63	5.0065e+07	0.394071	0.105233	1	0	16	34	100	0.181428	9	10	12
155	2013	1	1	0	0	4.4661e+09	13	7.22	2.28426e+07	0.323955	0.081373	1	0	12	46	116	0.15278	13	12	16
155	2014	1	1	0	0	4.51002e+09	14	8.71	1.63254e+07	0.275817	0.056925	1	0	22	36	128	0.344941	18	9	22
155	2015	1	1	0	0	5.5155e+09	15	7.79	3.85847e+07	0.325472	0.079181	1	0	24	20	150	0.358296	20	10	24
155	2016	1	1	0	0	6.72638e+09	16	8.89	5.93654e+07	0.319422	0.067926	1	0	12	11	174	0.3803	20	9	23
155	2017	1	1	0	0	8.26683e+09	17	8.76	6.25809e+07	0.388553	0.075433	1	0	8	3	186	0.354637	19	10	24
155	2018	1	1	0	0	1.03675e+10	18	10.17	3.2181e+08	0.594233	0.013012	1	0	3	0	194	0.165081	20	19	31
155	2019	1	1	0	0	1.07293e+10	19	10.16	2.18006e+08	0.461408	0.056558	1	0		0	197	0.132652	13	18	22
155	2020	1	1	0	0	1.29908e+10	20	10.61	1.45974e+08	0.482394	0.076562	1	0			197
155	2021															197
156	2007	1	0	1	0	3.09433e+09	10		1.35457e+07	0.361826	0.052669	0	0	78	14	345	0.196277	6	13	16
156	2008	1	0	1	0	3.44812e+09	11		6.04163e+06	0.393031	0.072612	0	0	13	1	423	0.206656	6	13	16
156	2009	1	0	1	0	4.02533e+09	12		1.28909e+07	0.460641	0.080399	0	0	1	23	436	0.16693	8	16	20
156	2010	1	0	1	0	5.4527e+09	13		1.4495e+07	0.371882	0.084257	0	0		46	437	0.176315	7	15	19
156	2011	1	0	1	0	6.63417e+09	14		4.67514e+07	0.430823	0.096465	0	0	23	30	437	0.163793	10	16	24
156	2012	1	0	1	0	7.48591e+09	15	2.01	2.68424e+07	0.438072	0.10581	0	0	23	11	460	0.358923	7	7	12
156	2013	1	0	1	0	1.02122e+10	16	3.28	3.27995e+07	0.594261	0.114208	0	0	7	4	483	0.349888	10	7	18
156	2014	1	0	1	0	1.29213e+10	17	2.92	3.32589e+07	0.607745	0.112247	0	0	4	11	490	0.249776	15	12	28
156	2015	1	0	1	0	1.54127e+10	18	3.81	3.1568e+07	0.499962	0.098858	0	0		17	494	0.240513	16	12	30
156	2016	1	0	1	0	1.71263e+10	19	3.15	3.67705e+07	0.520813	0.071191	0	0	11	6	494	0.224277	16	17	32
156	2017	1	0	1	0	2.15318e+10	20	3.83		0.583199	0.065125	0	0	6	0	505	0.152815	21	27	47
156	2018	1	0	1	0	2.51718e+10	21	6.68	7.30186e+07	0.55473	0.063243	0	0		0	511	0.118857	20	30	44
156	2019	1	0	1	0	2.40124e+10	22	4.26	1.47373e+08	0.505989	0.041777	0	0		0	511	0.15872	24	26	51
156	2020	1	0	1	0	1.64937e+10	23	4.42	8.07392e+07	0.249153	0.066077	0	0			511
156	2021															511
157	2007	1	0	1	0	1.03176e+09	12		7168497	0.459226	0.094564	0	0	9	26	98	0.330617	21	10	27
157	2008	1	0	1	0	1.31057e+09	13		1.18522e+07	0.271521	0.109108	0	0	8	24	107	0.317179	32	14	39
157	2009	1	0	1	0	1.44541e+09	14		2.09616e+07	0.254065	0.110972	0	0	18	14	115	0.173323	67	41	97
157	2010	1	0	1	0	1.98748e+09	15		2.10349e+07	0.373934	0.092184	0	0	6	27	133	0.146489	103	55	148
157	2011	1	0	1	0	2.58141e+09	16		2.81503e+07	0.428673	0.073395	0	0	8	39	139	0.11018	154	79	235
157	2012	1	0	1	0	3.12486e+09	17	10.73	2.87624e+07	0.471776	0.076848	0	0	19	47	147	0.0887516	194	91	293
157	2013	1	0	1	0	3.43219e+09	18	11.38	4.25429e+07	0.436353	0.087607	0	0	20	84	166	0.0856846	233	97	347
157	2014	1	0	1	0	4.15497e+09	19	9.32	1.46186e+07	0.384774	0.077765	0	0	27	112	186	0.0801942	234	94	340
157	2015	1	0	1	0	4.3045e+09	20	12.59	1.45959e+07	0.333083	0.084851	0	0	57	96	213	0.0814201	224	90	321
157	2016	1	0	1	0	4.73011e+09	21	12.06	4.0061e+07	0.322252	0.079522	0	0	55	70	270	0.074031	190	90	291
157	2017	1	0	1	0	5.39371e+09	22	7.88	1.54979e+07	0.33376	0.070115	0	0	41	46	325	0.0727219	158	90	251
157	2018	1	0	1	0	5.60295e+09	23	9.19	2.28835e+07	0.305325	0.078102	0	0	29	29	366	0.0618527	127	92	217
157	2019	1	0	1	0	6.11082e+09	24	10.18	2.31836e+07	0.331116	0.084524	0	0	17	12	395	0.0736508	116	82	206
157	2020	1	0	1	0	6.11851e+09	25	13.04	4.11742e+07	0.292846	0.044786	0	0	12		412
157	2021															424
158	2007	2	0	0	0	8.02322e+08	11		6000000	0.37827	0.013585	0	0		0	0
158	2008	2	0	0	0	8.29613e+08	12			0.389856	0.010149	0	0		0	0
158	2009	2	0	0	0	8.36219e+08	13		750000	0.386703	0.009244	0	0		0	0
158	2010	2	0	0	0	8.6316e+08	14		1094000	0.397248	0.009829	0	0		0	0	1	1	1	1
158	2011	2	0	0	0	9.61821e+08	15		2028000	0.452263	0.008251	0	0		0	0	1	1	1	1
158	2012	2	0	0	0	9.92871e+08	16	4.95	1619968	0.505677	-0.034892	0	0		0	0	1	1	1	1
158	2013	2	0	0	0	2.01445e+09	17	3.71	5.06129e+07	0.427928	0.199917	0	0		0	0	1	1	1	1
158	2014	2	0	0	0	3.35772e+09	18	3.69	4.13098e+07	0.316799	0.154686	0	0		0	0	1	1	1	1
158	2015	2	1	1	0	3.58542e+09	19	3.37	4.31647e+07	0.243372	0.190527	0	0		0	0
158	2016	2	1	1	0	4.98761e+09	20	3.11	3.43696e+07	0.260667	0.187337	0	0		0	0
158	2017	2	1	1	0	6.66254e+09	21	3.46	7.35284e+07	0.33932	0.183706	0	0		0	0
158	2018	2	1	1	0	7.79732e+09	22	3.2	1.11721e+08	0.300039	0.216467	0	0		0	0
158	2019	2	1	1	0	8.66464e+09	23	3.33	5.05721e+07	0.295478	0.18731	0	0		0	0
158	2020	2	1	1	0	1.05158e+10	24	4.27	2.65211e+07	0.261763	0.121456	0	0			0
158	2021															0
159	2007	1	0	1	0	1.54807e+09	15		3.51306e+07	0.447864	0.072885	0	0	1	5	9	0.5	2	2	2
159	2008	1	0	1	0	1.56926e+09	16		2.12867e+07	0.413955	0.059011	0	0	2	5	10	0.5	2	2	2
159	2009	1	0	1	0	1.92818e+09	17		2.27464e+07	0.404922	0.05456	0	0	3	3	12	0.349311	5	6	9
159	2010	1	0	1	0	2.46346e+09	18		2.29795e+07	0.303369	0.081522	0	0	2	6	15	0.191081	10	13	19
159	2011	1	0	1	0	2.96044e+09	19		2.26486e+07	0.455444	0.10351	0	0	1	7	17	0.117852	16	21	29
159	2012	1	0	1	0	4.53869e+09	20	2.65	4.6245e+07	0.462255	0.075529	0	0	5	8	18	0.0814568	22	31	41
159	2013	1	0	1	0	4.45385e+09	21	3.18	8.36387e+07	0.418139	0.101984	0	0	2	7	23	0.0764638	23	32	42
159	2014	1	0	1	0	6.29888e+09	22	2.97	5.13653e+07	0.464941	0.115537	0	0	6	4	25	0.0711146	22	33	40
159	2015	1	0	1	0	9.5688e+09	23	2.28	6.18929e+07	0.522894	0.052641	0	0	1	7	31	0.0884724	21	30	39
159	2016	1	0	1	0	8.49521e+09	24	2.2	6.60768e+07	0.471677	0.047573	0	0	3	4	32	0.0800767	18	29	34
159	2017	1	0	1	0	9.42022e+09	25	2.85		0.379669	0.07749	0	0	4	0	35	0.0825406	16	26	32
159	2018	1	0	1	0	1.07134e+10	26	2.7	6.54847e+07	0.459314	0.075451	0	0		0	39	0.0777896	23	29	40
159	2019	1	0	1	0	9.86034e+09	27	2.7	1.06892e+08	0.498728	-0.027536	0	0		0	39	0.0635296	23	31	40
159	2020	1	0	1	0	9.27859e+09	28	3.13	1.04994e+08	0.423466	0.05919	0	1			39
159	2021															39
160	2007	3	0	1	0	1.14027e+09	8		6.2275e+06	0.535166	0.082605	0	0	12	22	80	0.332908	4	4	5
160	2008	3	0	1	0	1.21878e+09	9		5.50035e+06	0.509217	0.080501	0	0	11	19	92	0.331549	3	4	4
160	2009	3	0	1	0	1.28221e+09	10		7.55759e+06	0.445529	0.096365	0	0	11	15	103	0.309736	6	9	14
160	2010	3	0	1	0	1.56487e+09	11		9.75088e+06	0.440175	0.125808	0	0	8	11	114	0.447115	4	6	11
160	2011	3	0	1	0	1.8037e+09	12		1.93873e+07	0.36897	0.148476	0	0	7	11	122	0.32357	5	8	14
160	2012	3	0	1	0	2.27688e+09	13	3.11	2.57808e+07	0.321196	0.148782	0	0	4	17	129	0.226592	7	11	17
160	2013	3	0	1	0	3.20087e+09	14	2.82	2.54242e+07	0.396271	0.134654	0	0	7	14	133	0.220463	7	11	17
160	2014	3	0	1	0	5.49567e+09	15	2.9	3.42497e+07	0.376897	0.084417	0	0	10	5	140	0.435643	4	5	7
160	2015	3	0	1	0	5.58758e+09	16	3.17	3.53187e+07	0.364657	0.031097	0	0	4	3	150	0.281366	6	6	9
160	2016	3	0	1	0	6.58892e+09	17	5.13	3.20855e+07	0.363667	0.057911	0	0	1	2	154	0.330481	6	4	7
160	2017	3	0	1	0	7.19449e+09	18	5.76	2.76441e+07	0.354848	0.056679	0	0	2	0	155	0.217978	6	7	8
160	2018	3	0	1	0	6.47557e+09	19	3.85	3.36754e+07	0.3961	-0.105703	0	0		2	157	0.23823	10	8	13
160	2019	3	0	1	0	5.61802e+09	20	3.53	2.0536e+07	0.337303	0.02357	0	0		2	157	0.254764	16	10	21
160	2020	3	0	1	0	5.22639e+09	21	4.28	3.55969e+07	0.337377	0.040437	0	0	2		157
160	2021															159
161	2007	1	0	0	0	2.94515e+08	16		980000	0.306367	0.049017	0	0		0	0
161	2008	1	0	0	0	2.61868e+08	17		2.42589e+06	0.202562	0.018662	0	0		0	0
161	2009	1	0	0	0	2.44045e+08	18		1.19e+06	0.248359	-0.10464	0	0		0	0
161	2010	1	0	0	0	2.20847e+08	19		786600	0.128966	0.028236	0	0		0	0
161	2011	1	0	0	0	2.43067e+08	20		1700016	0.129889	0.078832	0	0		0	0
161	2012	1	1	1	0	2.50916e+08	21	0.43	980452	0.096866	0.060199	0	0		0	0
161	2013	1	1	1	0	1.99543e+09	22	1.68	1.40064e+07	0.091921	0.056694	0	0		0	0
161	2014	1	1	1	0	2.25357e+09	23	1.92	3100000	0.113418	0.080273	0	0		0	0
161	2015	1	1	1	0	2.67082e+09	24	1.31	4.9819e+06	0.144142	0.081722	0	0		0	0
161	2016	1	1	1	0	3.0025e+09	25	0.92	1.68848e+07	0.189031	0.058835	0	0		0	0
161	2017	1	1	1	0	3.09587e+09	26	1.38	1.08063e+07	0.18261	0.038644	0	0		0	0
161	2018	1	1	1	0	3.12649e+09	27	1.24	1.53285e+07	0.168798	0.031486	0	0		0	0
161	2019	1	1	1	0	3.55613e+09	28	1.04	2.10989e+06	0.251565	0.022656	0	0		0	0
161	2020	1	1	1	0	3.09797e+09	29	2.35	6.06004e+06	0.24864	-0.114098	0	0			0
161	2021															0
162	2007	4	1	1	1	9.44981e+09	17		1.92441e+07	0.465159	0.062674	0	1		0	0
162	2008	4	1	1	1	9.6831e+09	18		1.56206e+07	0.402178	0.089192	0	1		0	0
162	2009	4	1	1	1	1.00072e+10	19		1.01203e+07	0.402003	0.093292	1	1		0	0	0.953125	1	2	2
162	2010	4	1	1	1	1.17626e+10	20		2.67724e+07	0.443536	0.096297	1	1		0	0	0.953125	1	2	2
162	2011	4	1	1	1	1.16592e+10	21		2.66591e+07	0.44993	0.049851	1	1		0	0	0.953125	1	2	2
162	2012	4	1	1	1	1.56672e+10	22	1.26	1.12775e+08	0.447758	0.03766	1	1		0	0	1.125	1	2	2
162	2013	4	1	1	1	1.64553e+10	23	1.39	9.12997e+07	0.466852	0.008297	1	1		0	0	1.125	1	2	2
162	2014	4	1	1	1	1.62431e+10	24	1.52	6.11691e+07	0.460073	0.01217	1	1		0	0
162	2015	4	1	1	1	1.3766e+10	25	1.27	5.44043e+07	0.456414	0.044637	1	1		0	0
162	2016	4	1	1	1	1.50527e+10	26	1.3	7.35722e+07	0.448732	0.056056	1	1		0	0
162	2017	4	1	1	1	1.36993e+10	27	1.65		0.453872	0.033897	1	1		0	0	0.710545	1	3	3
162	2018	4	1	1	1	1.19009e+10	28	1.71	5.89612e+07	0.472231	0.033916	1	1		0	0	0.709966	1	3	3
162	2019	4	1	1	1	1.25025e+10	29	1.15	5.18329e+07	0.524671	0.009747	1	1		0	0	0.71039	1	3	3
162	2020	4	1	1	1	1.18475e+10	30	1.15	1.06394e+08	0.663342	-0.088225	1	1			0
162	2021															0
163	2007	2	1	1	0	1.22186e+09	12			0.314185	0.078628	1	1	1	5	18	0.745809	8	3	9
163	2008	2	1	1	0	1.58615e+09	13		395978	0.388824	0.081633	1	1	2	3	19	0.794363	8	3	10
163	2009	2	1	1	0	1.59766e+09	14		650481	0.328434	0.124694	1	1	3	12	21	0.747519	7	3	9
163	2010	2	1	1	0	2.50602e+09	15		100330	0.290072	0.104482	0	1		17	24	0.480867	7	5	9
163	2011	2	1	1	0	2.58882e+09	16		2.07676e+06	0.259234	0.089602	0	1	12	6	24	0.403089	5	4	6
163	2012	2	1	1	0	3.22887e+09	17	1.72	3.42446e+06	0.364149	0.070259	0	1	5	2	36	0.293043	6	6	8
163	2013	2	1	1	0	2.9924e+09	18	1.8	5.00193e+06	0.28711	0.057986	0	1	1	1	41	0.418751	12	11	20
163	2014	2	1	1	0	3.32701e+09	19	1.78	3.50964e+06	0.358842	0.080184	0	1	1	3	42	0.451364	20	14	31
163	2015	2	1	1	0	2.6783e+09	20	1.88	2.68509e+06	0.120874	0.137408	0	1		3	43	0.439677	18	14	30
163	2016	2	1	1	0	3.06575e+09	21	3.46	900000	0.146772	0.123872	0	1	3	0	43	0.405709	19	15	31
163	2017	2	1	1	0	3.3641e+09	22	3.24	475200	0.13339	0.12417	0	1		3	46	0.427639	19	16	33
163	2018	2	1	1	0	3.81697e+09	23	2.87	8.07274e+06	0.147638	0.123195	0	1		4	46	0.423721	15	12	24
163	2019	2	1	1	0	4.75919e+09	24	2.28	2.04758e+07	0.175416	0.100739	0	1	3	4	46	0.22732	14	14	26
163	2020	2	1	1	0	4.92357e+09	25	2.38	4.82387e+07	0.136542	0.099587	0	1	1		49
163	2021													3		50
164	2007	1	1	0	0	2.50903e+09	15		566000	0.417969	0.010403	0	1	1	2	1	0.157225	10	12	15
164	2008	1	1	0	0	2.50142e+09	16		3.35103e+06	0.399984	0.015512	0	1		5	2	0.219219	8	11	14
164	2009	1	1	0	0	2.4784e+09	17		1.18779e+07	0.375393	0.016413	1	1	2	4	2	0.215256	8	11	14
164	2010	1	1	0	0	3.02512e+09	18		1.41106e+07	0.445759	0.04424	1	1	3	2	4	0.214929	8	11	14
164	2011	1	1	0	0	3.48129e+09	19		3.19749e+07	0.513523	0.005407	1	1	1	2	7	0.195517	6	9	10
164	2012	1	1	0	0	3.98517e+09	20	4.35	1.07134e+07	0.596766	-0.032979	1	1	1	1	8	1.125	1	2	2
164	2013	1	1	0	0	4.07476e+09	21	5.11	1.23026e+08	0.598809	0.001008	1	1	1	1	9	0	0	0	0
164	2014	1	1	0	0	4.08492e+09	22	4.76	5.77111e+06	0.631763	-0.033462	1	1		1	10	0	0	0	0
164	2015	1	1	0	0	4.01827e+09	23	5.53	6.4135e+06	0.525846	0.001884	1	1	1	5	10	0	0	0	0
164	2016	1	1	0	0	4.17804e+09	24	4.62	1.45646e+07	0.525618	0.007062	1	1		12	11	0	0	0	0
164	2017	1	1	0	0	5.20192e+09	25	4.27	3.75878e+07	0.596531	0.024785	1	1	5	11	11
164	2018	1	1	0	0	6.56745e+09	26	5.07	4.69593e+07	0.532295	0.026408	1	1	7	4	16
164	2019	1	1	0	0	7.08927e+09	27	6.18	2.3979e+07	0.552614	0.018167	1	1	4	0	23
164	2020	1	1	0	0	7.27282e+09	28	5.75	2.87516e+07	0.538107	0.032104	1	1			27
164	2021															27
165	2007	1	1	0	0	6.67184e+09	16		3.32268e+06	0.781804	0.011108	0	1	1	14	2	0.222222	6	5	6
165	2008	1	1	0	0	7.03759e+09	17		1.48451e+06	0.762647	0.038927	1	1	3	14	3	0.25	4	4	4
165	2009	1	1	0	0	7.30096e+09	18		4.42849e+07	0.877973	-0.054229	1	1	11	3	6	0.333333	3	3	3
165	2010	1	1	0	0	9.12036e+09	19		7.97233e+07	0.870433	0.028706	1	1	3	1	17	0.5	2	2	2
165	2011	1	1	0	0	1.12667e+10	20		4.31885e+07	0.88338	0.012423	1	1		1	20	0.5	2	2	2
165	2012	1	1	0	0	1.35409e+10	21	1.07	7.13963e+07	0.691443	0.001038	1	1	1	2	20	0.311225	4	7	7
165	2013	1	1	0	0	1.45601e+10	22	1.2	1.28363e+08	0.715258	0.000652	1	1		8	21	0.23534	5	9	9
165	2014	1	1	0	0	1.55641e+10	23	1.95	1.62194e+08	0.662923	0.002043	0	1	2	8	21	0.179752	7	11	11
165	2015	1	1	0	0	1.59972e+10	24	2.16	6.45697e+07	0.670585	0.003179	1	1	6	8	23	0.129397	9	14	14
165	2016	1	1	0	0	1.64763e+10	25	1.98	5.62015e+07	0.678854	0.003134	1	1	2	9	29	0.13294	9	14	14
165	2017	1	1	0	0	1.71515e+10	26	2.26	3.95051e+07	0.692122	0.000842	1	1	6	8	31	0.125493	9	12	13
165	2018	1	1	0	0	1.79168e+10	27	3.61	1.35929e+08	0.692354	0.008139	1	1	3	9	37	0.15928	7	9	10
165	2019	1	1	0	0	1.85412e+10	28	3.37	4.89394e+07	0.696672	0.007977	1	1	5	4	40	0.129677	9	13	15
165	2020	1	1	0	0	2.39317e+10	29	4.08	1.36976e+08	0.705179	0.004366	1	1	4		45
165	2021															49
166	2007	1	0	0	0	8.92338e+09	15		910960	0.302255	-0.003732	1	0		0	2
166	2008	1	0	0	0	4.1918e+09	16		6741150	0.333889	-0.107208	1	0		0	2
166	2009	1	0	0	0	6.18122e+09	17		5232973	0.309211	0.00018	1	0		0	2
166	2010	1	0	0	0	4669454547	18		3.35859e+06	0.302042	0.003038	1	0		0	2
166	2011	1	0	0	0	3.96631e+09	19		2.47005e+06	0.30529	0.011082	1	0		0	2
166	2012	1	0	0	0	4.34911e+09	20	0.8	6221270	0.284423	0.011672	1	0		0	2
166	2013	1	0	0	0	4.38867e+09	21	0.82	1.76334e+06	0.267294	0.015046	1	0		0	2
166	2014	1	0	0	0	7.26571e+09	22	1.49	5695340	0.237497	0.038564	1	0		0	2
166	2015	1	0	0	0	6.04434e+09	23	1.25	7695506	0.205348	0.028717	0	0		0	2
166	2016	1	0	0	0	5.42797e+09	24	1.27	1.93629e+06	0.200622	0.008116	0	0		0	2
166	2017	1	1	1	1	4.89214e+09	25	1.95	100000	0.192595	0.017959	0	1		0	2
166	2018	1	1	1	1	4.50945e+09	26	2.15	674827	0.196076	0.034597	0	1		0	2
166	2019	1	1	1	1	5.1585e+09	27	3.01	1738892	0.215183	0.020848	0	1		0	2
166	2020	1	1	1	1	5.62507e+09	28	3.1	3.86574e+07	0.221432	0.017442	0	1			2
166	2021															2
167	2007	4	1	1	0	2.26897e+09	16		1.14308e+07	0.323923	0.033358	0	0	1	2	1
167	2008	4	1	1	0	2.17129e+09	17		5730000	0.339734	0.020523	0	0	2	0	2
167	2009	4	1	1	0	2.25144e+09	18		27950000	0.277487	0.030061	0	0		0	4
167	2010	4	1	1	0	2.18634e+09	19		10520000	0.207539	0.079291	0	0		1	4	0.5	2	2	2
167	2011	4	1	1	0	2.37734e+09	20		4.20525e+06	0.125928	0.152684	0	0		2	4	0.333333	3	3	3
167	2012	4	1	1	0	2.38012e+09	21	4.76	15948200	0.163405	0.02506	1	0	1	1	4	0.333333	3	3	3
167	2013	4	1	1	0	2.69445e+09	22	5.18	4430000	0.251713	0.066605	1	0	1	3	5	0.333333	3	3	3
167	2014	4	1	1	0	2.95622e+09	23	4.15	2.85331e+06	0.269167	0.093545	1	0		7	6	0.25	4	4	4
167	2015	4	1	1	0	3.78813e+09	24	4.81	4.01992e+06	0.345582	0.129368	1	0	3	4	6	0.722222	6	2	6
167	2016	4	1	1	0	4.67501e+09	25	4.28	9.12028e+06	0.156099	0.136728	1	0	4	0	9	1	5	1	5
167	2017	4	1	1	0	4.75272e+09	26	4.68	2.98601e+06	0.045299	0.176762	1	0		1	13	1	5	1	5
167	2018	4	1	1	0	5.46333e+09	27	5.6	2.44985e+07	0.133446	0.153556	1	0		1	13	1	5	1	5
167	2019	4	1	1	0	5.34991e+09	28	7.17	1.40615e+06	0.063758	0.151338	0	0	1	0	13	1	4	1	4
167	2020	4	1	1	0	5803260212	29	8.41	4.58218e+07	0.042011	0.16031	1	0			14
167	2021															14
168	2007	2	0	1	0	8.85696e+08	15		3107000	0.161534	0.009903	0	0		0	3
168	2008	2	0	1	0	1.15903e+09	16		1110000	0.343214	0.013414	0	0		0	3	0.30358	11	8	17
168	2009	2	0	1	0	1.2961e+09	17		6079183	0.367091	0.035817	0	0		1	3	0.302097	9	7	14
168	2010	2	0	1	0	1.07759e+09	18		4.96358e+06	0.212311	0.063568	0	0		4	3	0.261216	9	8	13
168	2011	2	0	1	0	1.16826e+09	19		3200000	0.249332	0.067002	0	0	1	6	3	0.294798	11	7	16
168	2012	2	0	1	0	1.261e+09	20	0.83	1.26492e+06	0.283824	0.065453	0	0	3	5	4	0.435719	11	5	13
168	2013	2	0	1	0	1.44538e+09	21	0.7	1.1817e+06	0.349334	0.066558	0	0	3	5	7	0.206127	10	11	17
168	2014	2	0	1	0	1.54682e+09	22	0.86	4.3901e+06	0.352202	0.0769	0	0	2	4	10	0.192941	12	13	20
168	2015	2	0	1	0	1.60208e+09	23	1.35	8.03711e+06	0.37746	0.054304	0	0	3	7	12	0.239126	9	12	17
168	2016	2	0	1	0	1.8078e+09	24	1.33	1.0598e+07	0.429502	0.035991	0	0	1	26	15	0.173158	8	13	15
168	2017	2	0	1	0	1.92416e+09	25	1.32	6.00466e+06	0.424451	0.047523	0	0	6	35	16	0.140052	8	14	16
168	2018	2	0	1	0	1.72218e+09	26	1.45	3.35667e+06	0.335104	0.047207	0	0	20	21	22	0.228206	7	7	9
168	2019	2	0	1	0	1.92854e+09	27	1.95	6.12848e+06	0.373664	0.048033	0	0	15	6	42	0.193878	6	7	7
168	2020	2	0	1	0	2.41718e+09	28	1.61	7.3815e+06	0.452559	0.061512	0	0	6		57
168	2021															63
169	2007	2	1	1	0	1.09165e+09	14		5318200	0.218507	0.138324	0	0		1	0
169	2008	2	1	1	0	1.16289e+09	15		6555000	0.250638	0.061912	0	0	1	4	0
169	2009	2	1	1	0	1.43582e+09	16		6.61113e+06	0.267516	0.131766	0	0		9	1
169	2010	2	1	1	0	1.44891e+09	17		1.07263e+07	0.222017	0.082659	0	0	4	9	1
169	2011	2	1	1	0	1.65762e+09	18		5.64615e+06	0.203723	0.08146	0	0	5	8	5	0.71224	1	4	4
169	2012	2	1	1	0	1.84287e+09	19	1.86	9.81635e+06	0.222242	0.090886	0	0	4	8	10	0.646312	1	4	4
169	2013	2	1	1	0	2.02747e+09	20	1.9	9280543	0.227483	0.087634	0	0	4	6	14	0.646312	1	4	4
169	2014	2	1	1	0	2.18565e+09	21	1.76	1.01545e+07	0.222766	0.087969	0	0	4	5	18	0.282644	4	7	7
169	2015	2	1	1	0	2.40987e+09	22	1.91	1.01251e+07	0.217154	0.087533	0	0	2	3	22	0.280459	4	7	7
169	2016	2	1	1	0	2.49673e+09	23	1.76	1.43173e+07	0.192202	0.093321	0	0	3	0	24	0.254568	4	5	5
169	2017	2	1	1	0	2.75395e+09	24	2.36		0.175379	0.112146	0	0		0	27	0.33788	6	5	7
169	2018	2	1	1	0	2.92654e+09	25	2.1	1.29422e+07	0.196367	0.05623	0	0		1	27	0.338214	6	5	7
169	2019	2	1	1	0	3.28544e+09	26	2.35	1.72575e+07	0.197991	0.107564	0	0		2	27	0.85376	3	2	4
169	2020	2	1	1	0	3.86646e+09	27	2.11	2.48586e+07	0.237916	0.111379	0	0	1		27
169	2021													1		28
170	2017	3	0	1	0	1.03181e+09	9	3.84	108000	0.116007	0.061235	0	0		0	7	0.739331	1	3	3
170	2018	3	0	1	0	1.11019e+09	10	3.08	4.8892e+06	0.117887	0.052032	0	0		0	7	1.0525	2	2	4
170	2019	3	0	1	0	1.13068e+09	11	1.91	417852	0.100695	0.040745	0	0		0	7	1.0525	2	2	4
170	2020	3	0	1	0	1.31121e+09	12	2.5	1.67518e+06	0.18172	0.027804	0	0			7
170	2021															7
171	2014	1	1	1	0	8.72341e+08	15	3.65	5.78121e+06	0.125458	0.15048	0	0	1	0	2	0.615896	1	4	4
171	2015	1	1	1	0	1.27499e+09	16	3.39	3801500	0.300683	0.138069	0	0		0	3	0.627604	1	4	4
171	2016	1	1	1	0	1.84212e+09	17	2.97	3231200	0.134564	0.149674	0	0		0	3
171	2017	1	1	1	0	1.86941e+09	18	3.11	5.03486e+06	0.113472	0.07829	0	0		0	3
171	2018	1	1	1	0	1.64859e+09	19	4.37	1.48576e+06	0.10155	-0.076716	0	0		0	3	0.71589	1	3	3
171	2019	1	1	1	0	1.58932e+09	20	5.23	1.01947e+07	0.063099	0.004944	0	0		0	3	0.714169	1	3	3
171	2020	1	1	1	0	1.6729e+09	21	7.76	2.87957e+06	0.21925	-0.10722	0	0			3
171	2021															3
172	2014	1	1	0	0	6.3004e+08	19	3.78	3.12736e+06	0.299173	0.091397	1	0	1	3	3
172	2015	1	1	0	0	8.44014e+08	20	4.31	3.1737e+06	0.110214	0.061268	1	0	2	3	4
172	2016	1	1	0	0	9.22425e+08	21	4.29	3.65416e+06	0.12303	0.04296	1	0	1	4	6
172	2017	1	1	0	0	1.57491e+09	22	3.2	4.66092e+06	0.41058	0.03549	1	0	2	3	7
172	2018	1	1	0	0	2.12484e+09	23	2.45	4.1747e+06	0.507448	0.020257	1	0	2	1	9
172	2019	1	1	0	0	2.08449e+09	24	2.77	5.4951e+06	0.485338	0.035229	1	0	1	0	11
172	2020	1	1	0	0	2.29197e+09	25	2.56	5.5935e+06	0.54351	-0.003022	1	0			12
172	2021															12
173	2017	1	1	0	0	7.41584e+08	8	12.42	4.47022e+06	0.238205	0.071484	1	0	1	1	11
173	2018	1	1	0	0	8.01979e+08	9	14.09	5.83462e+06	0.254845	0.054695	1	0		1	12
173	2019	1	1	0	0	886144781	10	15.51	8.12148e+06	0.271919	0.063631	1	0	1	0	12
173	2020	1	1	0	0	1.38169e+09	11	12.41	8.91406e+06	0.184417	0.062848	1	0			13
173	2021															13
174	2018	1	1	0	0	8.08198e+08	19	3.08	1.16625e+07	0.239531	0.13835	1	0		0	4	1	1	1	1
174	2019	1	1	0	0	1.45827e+09	20	3.74	4.22211e+06	0.148844	0.087849	1	0		0	4	1	1	1	1
[truncated: 119 more rows]

## Sheet: table 1
su innovationg degree constra1 patent_stock Strength rdspendsumratio Size firma
> ge soe lnrd_sub export roa leverage
Variable Obs Mean Std. Dev. Min Max
innovationg 1,728 5.850116 11.79084 0 145
degree 1,230 16.67724 47.10213 0 1085
constra1 1,230 .5605618 .3214273 -.125 1
patent_stock 2,114 31.62961 58.86686 0 511
Strength 1,180 1.022618 .6349904 .1428571 7
rdspendsum~o 1,572 5.537392 5.048563 .17 58.85
Size 1,922 21.76601 .9960198 19.21082 25.15034
firmage 1,922 17.53434 5.608994 3 40
soe 1,922 .2632674 .4405209 0 1
lnrd_sub 1,894 16.25298 1.416259 9.210441 20.11302
export 1,922 .5166493 .4998528 0 1
roa 1,922 .0689777 .0715474 -.846986 .389703
leverage 1,922 .3091296 .1805378 .007521 1.162523
. pwcorr_a innovationg degree constra1 patent_stock Strength rdspendsumratio Size
> firmage soe lnrd_sub export roa leverage
innova~g degree constra1 patent~k Strength rdspen~o Size
innovationg 1.000
degree 0.337*** 1.000
constra1 0.210*** 0.262*** 1.000
patent_stock 0.334*** 0.395*** 0.244*** 1.000
Strength 0.072** 0.068** -0.131*** 0.062** 1.000
rdspendsum~o 0.064** 0.147*** 0.028 0.099*** 0.063* 1.000
Size 0.115*** 0.208*** 0.262*** 0.354*** -0.022 -0.050** 1.00
> 0
firmage -0.100*** 0.085*** 0.048* 0.074*** -0.065** -0.020 0.39
> 0***
soe -0.011 -0.041 0.061** -0.049** 0.080*** -0.184*** 0.15
> 4***
lnrd_sub 0.108*** 0.188*** 0.243*** 0.295*** -0.014 0.098*** 0.64
> 4***
export 0.016 0.033 0.047* 0.017 0.029 0.024 0.24
> 8***
roa 0.151*** 0.103*** 0.115*** 0.028 0.048* -0.053** -0.00
> 9
leverage 0.007 -0.021 0.056** 0.104*** 0.005 -0.090*** 0.27
> 0***
firmage soe lnrd_sub export roa leverage
firmage 1.000
soe 0.052** 1.000
lnrd_sub 0.264*** -0.015 1.000
export 0.108*** 0.051** 0.167*** 1.000
roa -0.074*** -0.079*** 0.059** -0.053** 1.000
leverage 0.119*** 0.265*** 0.188*** 0.150*** -0.432*** 1.000
reg innovationg degree constra1 patent_stock Strength rdspendsumratio Size firmage	soe	lnrd_sub	e
> xport roa leverage industry_h industry_z region year
Source SS df MS Number of obs = 957
F(16, 940) = 20.05
Model 48816.6782 16 3051.04239 Prob > F = 0.0000
Residual 143005.851 940 152.133884 R-squared = 0.2545
Adj R-squared = 0.2418
Total 191822.529 956 200.651181 Root MSE = 12.334
innovationg Coef. Std. Err. t P>t [95% Conf. Interval]
degree .0597192 .008901 6.71 0.000 .0422511 .0771872
constra1 4.392821 1.442235 3.05 0.002 1.562448 7.223194
patent_stock .0415885 .0078442 5.30 0.000 .0261943 .0569826
Strength 1.191704 .6750834 1.77 0.078 -.1331413 2.516549
rdspendsumratio .1333278 .0913764 1.46 0.145 -.0459975 .3126531
Size .9599007 .6538929 1.47 0.142 -.3233582 2.24316
firmage .0848891 .0957796 0.89 0.376 -.1030776 .2728557
soe -1.842794 1.051392 -1.75 0.080 -3.906142 .2205538
lnrd_sub -.4793357 .4201984 -1.14 0.254 -1.303971 .3452998
export 1.477099 .8934068 1.65 0.099 -.2762036 3.230402
roa 17.61769 7.441276 2.37 0.018 3.014253 32.22112
leverage -.4806588 2.930666 -0.16 0.870 -6.232065 5.270747
industry_h 2.581323 .8837503 2.92 0.004 .8469715 4.315675
industry_z .4711138 .9335767 0.50 0.614 -1.361022 2.303249
region -.828022 .4533095 -1.83 0.068 -1.717638 .0615938
year -1.478279 .192225 -7.69 0.000 -1.855519 -1.101039
_cons 2962.735 384.5151 7.71 0.000 2208.128 3717.343
.
. estat vif
Variable VIF 1/VIF
Size 2.60 0.383940
lnrd_sub 2.00 0.500315
year 1.85 0.540913
firmage 1.77 0.565381
leverage 1.68 0.596610
patent_stock 1.54 0.649026
roa 1.48 0.677441
industry_z 1.37 0.729812
degree 1.35 0.739793
constra1 1.32 0.757154
export 1.25 0.798129
region 1.24 0.806665
soe 1.21 0.825593
rdspendsum~o 1.21 0.827678
industry_h 1.13 0.886293
Strength 1.08 0.926887
Mean VIF 1.50
.

## Sheet: table 2
Model 1									Model 2					Model 3						Model 4							Model 5							Model 6						Model 7
xtnbreg innovationg rdspendsumratio Size firmage soe lnrd_sub export roa leverage i.year i.region									center degree,prefix(z_) standardize											xtnbreg innovationg z_degree z_degree2 z_constra1 rdspendsumratio Size firmage soe lnrd_sub expor							center Strength patent_stock ,prefix(z_) standardize							g z_constra1p= z_constra1 * z_patent_stock						xtnbreg innovationg z_degree z_degree2 z_constra1 z_Strength z_degrees z_degree2s z_patent_stock
> industry_h industry_z ,fe														. center constra1,prefix(z_) standardize						> t roa leverage i.year i.region industry_h industry_z,fe							(generated variables: z_Strength z_patent_stock)							(886 missing values generated)						> z_constra1p rdspendsumratio Size firmage soe lnrd_sub export roa leverage i.year i.region industr
note: 33 groups (202 obs) dropped because of all zero outcomes														(generated variables: z_constra1)						note: 6 groups (6 obs) dropped because of only one obs per group																				> y_h industry_z,fe
																				note: 18 groups (72 obs) dropped because of all zero outcomes							.							.						note: 7 groups (7 obs) dropped because of only one obs per group
Iteration 0: log likelihood = -2218.1743									.					.													. g z_degrees= z_degree * z_Strength							. xtnbreg innovationg z_degree z_degree2 z_constra1 z_patent_stock z_constra1p rdspendsumratio	Siz					note: 18 groups (69 obs) dropped because of all zero outcomes
Iteration 1: log likelihood = -2197.2806									. g z_degree2= z_degree * z_degree					. xtnbreg innovationg z_constra1 rdspendsumratio Size firmage soe lnrd_sub export	roa	leverage	i.ye			Iteration 0: log likelihood = -2571.73 (not concave)							(936 missing values generated)							> e firmage soe lnrd_sub export roa leverage i.year i.region industry_h industry_z,fe
Iteration 2: log likelihood = -2082.6578														> ar i.region industry_h industry_z ,fe						Iteration 1: log likelihood = -2171.6656														note: 6 groups (6 obs) dropped because of only one obs per group						Iteration 0: log likelihood = -4462.095 (not concave)
Iteration 3: log likelihood = -2071.2888														note: 6 groups (6 obs) dropped because of only one obs per group						Iteration 2: log likelihood = -1850.4733							.							note: 18 groups (72 obs) dropped because of all zero outcomes						Iteration 1: log likelihood = -3412.6899 (not concave)
Iteration 4: log likelihood = -2067.8366														note: 18 groups (72 obs) dropped because of all zero outcomes						Iteration 3: log likelihood = -1749.3693							. g z_degree2s= z_degree2 * z_Strength													Iteration 2: log likelihood = -3259.2297 (not concave)
Iteration 5: log likelihood = -2067.8298									.											Iteration 4: log likelihood = -1741.4236							(936 missing values generated)							Iteration 0: log likelihood = -2470.9481 (not concave)						Iteration 3: log likelihood = -1877.5563
Iteration 6: log likelihood = -2067.8298									. xtnbreg innovationg z_degree z_degree2 rdspendsumratio Size firmage soe lnrd_sub	export	roa	lever		Iteration 0: log likelihood = -1899.4768						Iteration 5: log likelihood = -1741.3343														Iteration 1: log likelihood = -2109.6459						Iteration 4: log likelihood = -1754.0924 (not concave)
									> age i.year i.region industry_h industry_z ,fe					Iteration 1: log likelihood = -1789.5303						Iteration 6: log likelihood = -1741.3342							.							Iteration 2: log likelihood = -1807.9273						Iteration 5: log likelihood = -1646.3478
Conditional FE negative binomial regression Number of obs = 1,161									note: 6 groups (6 obs) dropped because of only one obs per group					Iteration 2: log likelihood = -1743.6541													. xtnbreg innovationg z_degree z_degree2 z_constra1 z_Strength z_degrees z_degree2s rdspendsumratio							Iteration 3: log likelihood = -1734.5738						Iteration 6: log likelihood = -1636.6544
Group variable: firmcode Number of groups = 160									note: 18 groups (72 obs) dropped because of all zero outcomes					Iteration 3: log likelihood = -1742.856						Conditional FE negative binomial regression Number of obs = 924							> Size firmage soe lnrd_sub export roa leverage i.year i.region industry_h industry_z,fe							Iteration 4: log likelihood = -1729.1541						Iteration 7: log likelihood = -1632.6816
														Iteration 4: log likelihood = -1742.8514						Group variable: firmcode Number of groups = 135							note: 7 groups (7 obs) dropped because of only one obs per group							Iteration 5: log likelihood = -1729.0537						Iteration 8: log likelihood = -1632.4944
Obs per group:									Iteration 0: log likelihood = -2577.2814 (not concave)					Iteration 5: log likelihood = -1742.8514													note: 18 groups (69 obs) dropped because of all zero outcomes							Iteration 6: log likelihood = -1729.0533						Iteration 9: log likelihood = -1632.4922
min = 2									Iteration 1: log likelihood = -2224.4278											Obs per group:														Iteration 7: log likelihood = -1729.0533						Iteration 10: log likelihood = -1632.4922
avg = 7.3									Iteration 2: log likelihood = -1849.5995					Conditional FE negative binomial regression Number of obs = 924						min = 2							Iteration 0: log likelihood = -2506.5589 (not concave)
max = 12									Iteration 3: log likelihood = -1750.0135					Group variable: firmcode Number of groups = 135						avg = 6.8							Iteration 1: log likelihood = -2390.574							Conditional FE negative binomial regression Number of obs = 924						Conditional FE negative binomial regression Number of obs = 881
									Iteration 4: log likelihood = -1743.4254											max = 12							Iteration 2: log likelihood = -2193.9052							Group variable: firmcode Number of groups = 135						Group variable: firmcode Number of groups = 130
Wald chi2(25) = 401.00									Iteration 5: log likelihood = -1743.2762					Obs per group:													Iteration 3: log likelihood = -1996.9055
Log likelihood = -2067.8298 Prob > chi2 = 0.0000									Iteration 6: log likelihood = -1743.275					min = 2						Wald chi2(28) = 361.10							Iteration 4: log likelihood = -1859.204 (not concave)							Obs per group:						Obs per group:
									Iteration 7: log likelihood = -1743.275					avg = 6.8						Log likelihood = -1741.3342 Prob > chi2 = 0.0000							Iteration 5: log likelihood = -1730.6769							min = 2						min = 2
														max = 12													Iteration 6: log likelihood = -1673.4148							avg = 6.8						avg = 6.8
innovationg Coef. Std. Err. z P>z [95% Conf. Interval]									Conditional FE negative binomial regression Number of obs = 924																		Iteration 7: log likelihood = -1648.0026							max = 12						max = 12
									Group variable: firmcode Number of groups = 135					Wald chi2(26) = 358.91						innovationg Coef. Std. Err. z P>z [95% Conf. Interval]							Iteration 8: log likelihood = -1646.8302
rdspendsumratio .0087006 .0090415 0.96 0.336 -.0090204 .0264215														Log likelihood = -1742.8514 Prob > chi2 = 0.0000													Iteration 9: log likelihood = -1646.7982							Wald chi2(30) = 373.80						Wald chi2(33) = 396.02
Size -.1502948 .082884 -1.81 0.070 -.3127446 .0121549									Obs per group:											z_degree .1360946 .0750955 1.81 0.070 -.01109 .2832791							Iteration 10: log likelihood = -1646.7982							Log likelihood = -1729.0533 Prob > chi2 = 0.0000						Log likelihood = -1632.4922 Prob > chi2 = 0.0000
firmage .0443994 .021454 2.07 0.038 .0023504 .0864484									min = 2											z_degree2 -.0064214 .0042494 -1.51 0.131 -.01475 .0019072
soe .2825265 .1874866 1.51 0.132 -.0849405 .6499935									avg = 6.8					innovationg Coef. Std. Err. z P>z [95% Conf. Interval]						z_constra1 .0876603 .0449939 1.95 0.051 -.0005262 .1758468							Conditional FE negative binomial regression Number of obs = 881
lnrd_sub -.0128555 .0345099 -0.37 0.710 -.0804937 .0547827									max = 12											rdspendsumratio .0051673 .0097367 0.53 0.596 -.0139164 .0242509							Group variable: firmcode Number of groups = 130							innovationg Coef. Std. Err. z P>z [95% Conf. Interval]						innovationg Coef. Std. Err. z P>z [95% Conf. Interval]
export .4321051 .0952466 4.54 0.000 .2454252 .6187851														z_constra1 .0954687 .0446631 2.14 0.033 .0079305 .1830069						Size -.1310883 .092193 -1.42 0.155 -.3117832 .0496065
roa 1.785174 .6219563 2.87 0.004 .5661618 3.004186									Wald chi2(27) = 356.95					rdspendsumratio .006046 .0096076 0.63 0.529 -.0127844 .0248765						firmage .0734859 .0249442 2.95 0.003 .0245962 .1223757							Obs per group:							z_degree .1770826 .0752267 2.35 0.019 .0296408 .3245243						z_degree .2283947 .0973367 2.35 0.019 .0376182 .4191712
leverage -.3574425 .275441 -1.30 0.194 -.8972969 .1824118									Log likelihood = -1743.275 Prob > chi2 = 0.0000					Size -.1249636 .0920814 -1.36 0.175 -.3054398 .0555126						soe .3152027 .2057434 1.53 0.126 -.088047 .7184524							min = 2							z_degree2 -.0071013 .0042026 -1.69 0.091 -.0153382 .0011356						z_degree2 -.0291057 .0107338 -2.71 0.007 -.0501435 -.0080678
														firmage .0778879 .0250191 3.11 0.002 .0288514 .1269244						lnrd_sub -.0538217 .0372977 -1.44 0.149 -.1269239 .0192805							avg = 6.8							z_constra1 .0785082 .0454464 1.73 0.084 -.0105651 .1675816						z_constra1 .0398082 .0575725 0.69 0.489 -.0730319 .1526484
year														soe .3110267 .2058708 1.51 0.131 -.0924727 .7145261						export .3547424 .1027727 3.45 0.001 .1533116 .5561732							max = 12							z_patent_stock -.4141782 .0942527 -4.39 0.000 -.59891 -.2294463						z_Strength .0527279 .0518786 1.02 0.309 -.0489522 .154408
2008 .328477 .5044673 0.65 0.515 -.6602606 1.317215									innovationg Coef. Std. Err. z P>z [95% Conf. Interval]					lnrd_sub -.0506222 .0373837 -1.35 0.176 -.1238929 .0226485						roa 1.377162 .6536507 2.11 0.035 .09603 2.658294														z_constra1p .1770502 .0767704 2.31 0.021 .0265831 .3275173						z_degrees .3611739 .1451767 2.49 0.013 .0766328 .6457151
2009 .1824103 .4904431 0.37 0.710 -.7788405 1.143661														export .3692866 .1030884 3.58 0.000 .167237 .5713361						leverage -.1399298 .2980871 -0.47 0.639 -.7241697 .4443102							Wald chi2(31) = 385.53							rdspendsumratio .0047311 .0098482 0.48 0.631 -.0145711 .0240333						z_degree2s -.0467044 .020127 -2.32 0.020 -.0861526 -.0072561
2010 .0832431 .4887739 0.17 0.865 -.8747361 1.041222									z_degree .1521643 .0749223 2.03 0.042 .0053192 .2990093					roa 1.319953 .6522985 2.02 0.043 .0414715 2.598435													Log likelihood = -1646.7982 Prob > chi2 = 0.0000							Size -.0440177 .0947878 -0.46 0.642 -.2297984 .1417631						z_patent_stock -.4771761 .1018801 -4.68 0.000 -.6768574 -.2774948
2011 .3385472 .4815982 0.70 0.482 -.605368 1.282462									z_degree2 -.007319 .004361 -1.68 0.093 -.0158665 .0012284					leverage -.0945833 .2978474 -0.32 0.751 -.6783535 .489187						year														firmage .0553117 .0275424 2.01 0.045 .0013296 .1092937						z_constra1p .2341822 .0853601 2.74 0.006 .0668795 .401485
2012 .1715671 .4830413 0.36 0.722 -.7751766 1.118311									rdspendsumratio .0057113 .0096771 0.59 0.555 -.0132555 .0246781											2008 .3211418 .466582 0.69 0.491 -.5933421 1.235626														soe .270417 .2156567 1.25 0.210 -.1522624 .6930964						rdspendsumratio .0018106 .010097 0.18 0.858 -.0179791 .0216003
2013 .0434481 .4903383 0.09 0.929 -.9175973 1.004493									Size -.1222224 .0924176 -1.32 0.186 -.3033576 .0589128					year						2009 .2019448 .4562706 0.44 0.658 -.6923291 1.096219							innovationg Coef. Std. Err. z P>z [95% Conf. Interval]							lnrd_sub -.0469407 .0368132 -1.28 0.202 -.1190932 .0252118						Size -.0343303 .0959664 -0.36 0.721 -.2224211 .1537604
2014 .1070021 .4957885 0.22 0.829 -.8647255 1.07873									firmage .0725612 .0249805 2.90 0.004 .0236002 .1215222					2008 .313412 .4678627 0.67 0.503 -.603582 1.230406						2010 .1129495 .4591938 0.25 0.806 -.7870539 1.012953														export .3604991 .1016491 3.55 0.000 .1612704 .5597278						firmage .0590336 .0287266 2.06 0.040 .0027305 .1153366
2015 -.0126597 .5045642 -0.03 0.980 -1.001587 .9762679									soe .3007169 .2064495 1.46 0.145 -.1039167 .7053504					2009 .1873585 .4573281 0.41 0.682 -.7089881 1.083705						2011 .2550337 .4530668 0.56 0.573 -.6329609 1.143028							z_degree .1649795 .0937873 1.76 0.079 -.0188402 .3487992							roa 1.229714 .6470868 1.90 0.057 -.0385524 2.497981						soe .352311 .2186451 1.61 0.107 -.0762255 .7808474
2016 -.3336016 .5135667 -0.65 0.516 -1.340174 .6729706									lnrd_sub -.049719 .0373244 -1.33 0.183 -.1228735 .0234355					2010 .0983858 .4601937 0.21 0.831 -.8035772 1.000349						2012 .1104551 .4568847 0.24 0.809 -.7850224 1.005933							z_degree2 -.0200262 .008699 -2.30 0.021 -.0370758 -.0029765							leverage -.0747102 .2941669 -0.25 0.800 -.6512667 .5018464						lnrd_sub -.0441916 .0374791 -1.18 0.238 -.1176493 .0292662
2017 -.5734692 .5249376 -1.09 0.275 -1.602328 .4553895									export .3594635 .1029467 3.49 0.000 .1576917 .5612352					2011 .2279284 .4539351 0.50 0.616 -.6617681 1.117625						2013 -.0737053 .4667436 -0.16 0.875 -.988506 .8410954							z_constra1 .0546352 .0566575 0.96 0.335 -.0564114 .1656818													export .2740262 .1039971 2.63 0.008 .0701956 .4778567
2018 -1.060017 .5402116 -1.96 0.050 -2.118812 -.0012219									roa 1.515441 .6480316 2.34 0.019 .2453221 2.785559					2012 .0892597 .4579164 0.19 0.845 -.80824 .9867593						2014 -.0059802 .4731026 -0.01 0.990 -.9332443 .9212839							z_Strength .0123781 .0499455 0.25 0.804 -.0855132 .1102694							year						roa .8234719 .6486725 1.27 0.204 -.4479029 2.094847
2019 -1.96934 .5588106 -3.52 0.000 -3.064589 -.8740918									leverage -.1178962 .298714 -0.39 0.693 -.7033648 .4675724					2013 -.1001937 .4677509 -0.21 0.830 -1.016969 .8165811						2015 -.0781509 .4870957 -0.16 0.873 -1.032841 .8765392							z_degrees .2895394 .1342097 2.16 0.031 .0264934 .5525855							2008 .3624048 .4798502 0.76 0.450 -.5780844 1.302894						leverage -.1664082 .3009703 -0.55 0.580 -.7562992 .4234828
														2014 -.0346221 .4741885 -0.07 0.942 -.9640145 .8947702						2016 -.4637981 .4992932 -0.93 0.353 -1.442395 .5147986							z_degree2s -.0325407 .0169407 -1.92 0.055 -.0657439 .0006625							2009 .2838253 .4701212 0.60 0.546 -.6375953 1.205246
region									year					2015 -.1066108 .4882316 -0.22 0.827 -1.063527 .8503055						2017 -.8267576 .5143159 -1.61 0.108 -1.834798 .181283							rdspendsumratio .0016357 .0100706 0.16 0.871 -.0181023 .0213738							2010 .2426368 .4735225 0.51 0.608 -.6854502 1.170724						year
2 -.833715 .2110159 -3.95 0.000 -1.247299 -.4201313									2008 .3198981 .4740292 0.67 0.500 -.6091822 1.248978					2016 -.4976802 .5001443 -1.00 0.320 -1.477945 .4825847						2018 -1.31099 .5367044 -2.44 0.015 -2.362912 -.2590689							Size -.1326965 .0938269 -1.41 0.157 -.3165939 .051201							2011 .4136736 .4689516 0.88 0.378 -.5054546 1.332802						2008 .2102544 .4554035 0.46 0.644 -.68232 1.102829
3 -.638005 .2209929 -2.89 0.004 -1.071143 -.2048669									2009 .1952494 .4626082 0.42 0.673 -.7114459 1.101945					2017 -.85187 .5151711 -1.65 0.098 -1.861587 .1578467						2019 -2.163347 .5588175 -3.87 0.000 -3.258609 -1.068085							firmage .0803812 .025897 3.10 0.002 .0296241 .1311384							2012 .2993421 .4738955 0.63 0.528 -.6294759 1.22816						2009 .1385508 .4475899 0.31 0.757 -.7387094 1.015811
4 .2226897 .7243674 0.31 0.759 -1.197044 1.642424									2010 .1366496 .465214 0.29 0.769 -.775153 1.048452					2018 -1.330959 .5381795 -2.47 0.013 -2.385772 -.2761468													soe .387976 .2092007 1.85 0.064 -.0220497 .7980018							2013 .1647641 .4852418 0.34 0.734 -.7862923 1.11582						2010 .1138548 .4570303 0.25 0.803 -.7819082 1.009618
									2011 .2620735 .4593054 0.57 0.568 -.6381485 1.162295					2019 -2.214757 .560322 -3.95 0.000 -3.312968 -1.116546						region							lnrd_sub -.0488328 .0381143 -1.28 0.200 -.1235355 .0258698							2014 .253613 .4934898 0.51 0.607 -.7136092 1.220835						2011 .2784257 .4525075 0.62 0.538 -.6084727 1.165324
industry_h .229908 .1603551 1.43 0.152 -.0843823 .5441983									2012 .111495 .4627695 0.24 0.810 -.7955165 1.018507											2 -1.127046 .2249711 -5.01 0.000 -1.567981 -.6861107							export .2706084 .1059003 2.56 0.011 .0630477 .4781692							2015 .2246687 .5089021 0.44 0.659 -.7727611 1.222098						2012 .1074174 .4579309 0.23 0.815 -.7901106 1.004945
industry_z .2774301 .1829735 1.52 0.129 -.0811914 .6360516									2013 -.0601316 .4724137 -0.13 0.899 -.9860454 .8657822					region						3 -.5469621 .2561339 -2.14 0.033 -1.048975 -.0449488							roa .8979071 .6644978 1.35 0.177 -.4044847 2.200299							2016 -.1016399 .5228782 -0.19 0.846 -1.126462 .9231824						2013 .0145288 .4711271 0.03 0.975 -.9088633 .9379209
_cons 3.513907 1.603533 2.19 0.028 .3710406 6.656774									2014 .0127513 .4786778 0.03 0.979 -.92544 .9509427					2 -1.124732 .2260418 -4.98 0.000 -1.567766 -.681698						4 -.3100019 .6716156 -0.46 0.644 -1.626344 1.006341							leverage -.2157953 .307132 -0.70 0.482 -.817763 .3861724							2017 -.4411237 .5394838 -0.82 0.414 -1.498492 .6162451						2014 .1098965 .4813343 0.23 0.819 -.8335014 1.053294
									2015 -.0628702 .4921572 -0.13 0.898 -1.027481 .9017402					3 -.5968728 .2544585 -2.35 0.019 -1.095602 -.0981433																				2018 -.8813464 .5640597 -1.56 0.118 -1.986883 .2241904						2015 .0342877 .4997473 0.07 0.945 -.9451991 1.013774
									2016 -.4522405 .5043875 -0.90 0.370 -1.440822 .5363408					4 -.3469125 .6791142 -0.51 0.609 -1.677952 .9841269						industry_h .3393797 .1721561 1.97 0.049 .0019599 .6767995							year							2019 -1.675006 .5883713 -2.85 0.004 -2.828193 -.5218196						2016 -.3108727 .5154153 -0.60 0.546 -1.321068 .6993228
.									2017 -.8166206 .5194532 -1.57 0.116 -1.83473 .2014891											industry_z .0549564 .2004935 0.27 0.784 -.3380037 .4479166							2008 .223577 .4484716 0.50 0.618 -.6554112 1.102565													2017 -.611991 .5333099 -1.15 0.251 -1.657259 .4332772
. estimates store FE									2018 -1.30232 .5412982 -2.41 0.016 -2.363245 -.2413952					industry_h .3190953 .1725206 1.85 0.064 -.0190388 .6572295						_cons 3.605975 1.77299 2.03 0.042 .1309784 7.080972							2009 .1141791 .4397088 0.26 0.795 -.7476343 .9759926							region						2018 -1.084587 .560817 -1.93 0.053 -2.183768 .0145942
									2019 -2.135687 .5632371 -3.79 0.000 -3.239612 -1.031763					industry_z .0957542 .1986326 0.48 0.630 -.2935585 .485067													2010 .0279776 .4486692 0.06 0.950 -.8513979 .9073531							2 -1.206211 .2433822 -4.96 0.000 -1.683231 -.7291906						2019 -1.901731 .588896 -3.23 0.001 -3.055946 -.7475159
.														_cons 3.36022 1.764852 1.90 0.057 -.0988272 6.819267													2011 .1624954 .4420338 0.37 0.713 -.7038749 1.028866							3 -.558724 .2772306 -2.02 0.044 -1.102086 -.015362
. xtnbreg innovationg rdspendsumratio Size firmage soe lnrd_sub export roa leverage i.year i.region									region											.							2012 -.0591593 .4459482 -0.13 0.894 -.9332017 .814883							4 -.5073493 .7205355 -0.70 0.481 -1.919573 .9048743						region
> industry_h industry_z ,re									2 -1.138738 .2240723 -5.08 0.000 -1.577911 -.6995642											. xtnbreg innovationg z_degree z_degree2 z_constra1 rdspendsumratio Size firmage soe lnrd_sub expor							2013 -.2120323 .4565624 -0.46 0.642 -1.106878 .6828136													2 -1.366857 .2529089 -5.40 0.000 -1.862549 -.8711642
									3 -.5709804 .2559409 -2.23 0.026 -1.072615 -.0693454					.						> t roa leverage i.year i.region industry_h industry_z,fe							2014 -.1436066 .4640401 -0.31 0.757 -1.053108 .7658952							industry_h .3329933 .1769693 1.88 0.060 -.0138602 .6798468						3 -.4953576 .294442 -1.68 0.092 -1.072453 .0817382
Fitting negative binomial (constant dispersion) model:									4 -.3459479 .6802483 -0.51 0.611 -1.67921 .9873143					. estimates store FE						note: 6 groups (6 obs) dropped because of only one obs per group							2015 -.2674651 .4804086 -0.56 0.578 -1.209049 .6741184							industry_z -.0200716 .2129663 -0.09 0.925 -.4374779 .3973346						4 -.6049062 .7521286 -0.80 0.421 -2.079051 .8692388
																				note: 18 groups (72 obs) dropped because of all zero outcomes							2016 -.6704107 .4946263 -1.36 0.175 -1.63986 .299039							_cons 1.828912 1.839673 0.99 0.320 -1.776781 5.434605
Iteration 0: log likelihood = -7614.3036									industry_h .324817 .1730312 1.88 0.060 -.0143178 .6639519					.													2017 -.9954405 .5099878 -1.95 0.051 -1.994998 .0041173													industry_h .3987699 .1823871 2.19 0.029 .0412979 .756242
Iteration 1: log likelihood = -7604.0719									industry_z .0757162 .2010724 0.38 0.706 -.3183784 .4698109					. xtnbreg innovationg z_constra1 rdspendsumratio Size firmage soe lnrd_sub export	roa	leverage	i.ye			Iteration 0: log likelihood = -2571.73 (not concave)							2018 -1.5073 .5343948 -2.82 0.005 -2.554694 -.4599051													industry_z -.2226427 .223035 -1.00 0.318 -.6597833 .2144978
Iteration 2: log likelihood = -7604.0546									_cons 3.352433 1.777624 1.89 0.059 -.1316464 6.836512					> ar i.region industry_h industry_z ,re						Iteration 1: log likelihood = -2171.6656							2019 -2.409253 .5588551 -4.31 0.000 -3.504589 -1.313917							.						_cons 1.961692 1.859092 1.06 0.291 -1.682061 5.605445
Iteration 3: log likelihood = -7604.0546																				Iteration 2: log likelihood = -1850.4733														. estimates store FE
														Fitting negative binomial (constant dispersion) model:						Iteration 3: log likelihood = -1749.3693							region
Iteration 0: log likelihood = -5864.0815									.											Iteration 4: log likelihood = -1741.4236							2 -1.229486 .2307983 -5.33 0.000 -1.681843 -.7771298							.						.
Iteration 1: log likelihood = -5579.1589									. estimates store FE					Iteration 0: log likelihood = -5994.3698						Iteration 5: log likelihood = -1741.3343							3 -.478707 .2669949 -1.79 0.073 -1.002007 .0445934							. xtnbreg innovationg z_degree z_degree2 z_constra1 z_patent_stock z_constra1p rdspendsumratio	Siz					. estimates store FE
Iteration 2: log likelihood = -3609.8714														Iteration 1: log likelihood = -5985.289						Iteration 6: log likelihood = -1741.3342							4 -.3588886 .6875154 -0.52 0.602 -1.706394 .9886168							> e firmage soe lnrd_sub export roa leverage i.year i.region industry_h industry_z,re
Iteration 3: log likelihood = -3491.5181									.					Iteration 2: log likelihood = -5985.2774																										.
Iteration 4: log likelihood = -3491.477									. xtnbreg innovationg z_degree z_degree2 rdspendsumratio Size firmage soe lnrd_sub	export	roa	lever		Iteration 3: log likelihood = -5985.2774						Conditional FE negative binomial regression Number of obs = 924							industry_h .4023438 .1777251 2.26 0.024 .054009 .7506785							Fitting negative binomial (constant dispersion) model:						. xtnbreg innovationg z_degree z_degree2 z_constra1 z_Strength z_degrees z_degree2s z_patent_stock
Iteration 5: log likelihood = -3491.477									> age i.year i.region industry_h industry_z ,re											Group variable: firmcode Number of groups = 135							industry_z -.0946428 .2059962 -0.46 0.646 -.4983879 .3091024													> z_constra1p rdspendsumratio Size firmage soe lnrd_sub export roa leverage i.year i.region industr
														Iteration 0: log likelihood = -4856.9585													_cons 3.81085 1.810475 2.10 0.035 .2623851 7.359316							Iteration 0: log likelihood = -21738.732						> y_h industry_z,re
Iteration 0: log likelihood = -3491.477									Fitting negative binomial (constant dispersion) model:					Iteration 1: log likelihood = -2965.3379						Obs per group:														Iteration 1: log likelihood = -19802.904
Iteration 1: log likelihood = -3359.771														Iteration 2: log likelihood = -2878.3274						min = 2														Iteration 2: log likelihood = -5743.9475						Fitting negative binomial (constant dispersion) model:
Iteration 2: log likelihood = -3318.7609									Iteration 0: log likelihood = -23745.534					Iteration 3: log likelihood = -2875.1168						avg = 6.8							.							Iteration 3: log likelihood = -5169.4242
Iteration 3: log likelihood = -3317.8148									Iteration 1: log likelihood = -10473.654					Iteration 4: log likelihood = -2875.1151						max = 12							. estimates store FE							Iteration 4: log likelihood = -5102.8329						Iteration 0: log likelihood = -43149.584
Iteration 4: log likelihood = -3317.809									Iteration 2: log likelihood = -6727.045					Iteration 5: log likelihood = -2875.1151																				Iteration 5: log likelihood = -5089.493						Iteration 1: log likelihood = -21388.759 (backed up)
Iteration 5: log likelihood = -3317.809									Iteration 3: log likelihood = -5459.5427											Wald chi2(28) = 361.10							.							Iteration 6: log likelihood = -5088.9803						Iteration 2: log likelihood = -17880.538
									Iteration 4: log likelihood = -5362.0187					Iteration 0: log likelihood = -2875.1151						Log likelihood = -1741.3342 Prob > chi2 = 0.0000							. xtnbreg innovationg z_degree z_degree2 z_constra1 z_Strength z_degrees z_degree2s rdspendsumratio							Iteration 7: log likelihood = -5088.9802						Iteration 3: log likelihood = -5674.1614
Fitting full model:									Iteration 5: log likelihood = -5351.1922					Iteration 1: log likelihood = -2753.6703													> Size firmage soe lnrd_sub export roa leverage i.year i.region industry_h industry_z,re													Iteration 4: log likelihood = -5047.1432
									Iteration 6: log likelihood = -5351.0093					Iteration 2: log likelihood = -2714.4009																				Iteration 0: log likelihood = -4856.9585						Iteration 5: log likelihood = -4948.0717
Iteration 0: log likelihood = -3085.4638									Iteration 7: log likelihood = -5351.0091					Iteration 3: log likelihood = -2713.6433						innovationg Coef. Std. Err. z P>z [95% Conf. Interval]							Fitting negative binomial (constant dispersion) model:							Iteration 1: log likelihood = -2965.3379						Iteration 6: log likelihood = -4948.0058
Iteration 1: log likelihood = -3031.7822														Iteration 4: log likelihood = -2713.6372																				Iteration 2: log likelihood = -2878.3274						Iteration 7: log likelihood = -4948.0057
Iteration 2: log likelihood = -2913.7459									Iteration 0: log likelihood = -4856.9585					Iteration 5: log likelihood = -2713.6372						z_degree .1360946 .0750955 1.81 0.070 -.01109 .2832791							Iteration 0: log likelihood = -44133.751							Iteration 3: log likelihood = -2875.1168
Iteration 3: log likelihood = -2900.6895									Iteration 1: log likelihood = -2965.3379											z_degree2 -.0064214 .0042494 -1.51 0.131 -.01475 .0019072							Iteration 1: log likelihood = -19875.636 (backed up)							Iteration 4: log likelihood = -2875.1151						Iteration 0: log likelihood = -4740.2886
Iteration 4: log likelihood = -2900.4767									Iteration 2: log likelihood = -2878.3274					Fitting full model:						z_constra1 .0876603 .0449939 1.95 0.051 -.0005262 .1758468							Iteration 2: log likelihood = -12099.471							Iteration 5: log likelihood = -2875.1151						Iteration 1: log likelihood = -2861.6792
Iteration 5: log likelihood = -2900.4767									Iteration 3: log likelihood = -2875.1168											rdspendsumratio .0051673 .0097367 0.53 0.596 -.0139164 .0242509							Iteration 3: log likelihood = -5836.4095													Iteration 2: log likelihood = -2761.0833
									Iteration 4: log likelihood = -2875.1151					Iteration 0: log likelihood = -2623.7072						Size -.1310883 .092193 -1.42 0.155 -.3117832 .0496065							Iteration 4: log likelihood = -5164.1337							Iteration 0: log likelihood = -2875.1151 (not concave)						Iteration 3: log likelihood = -2755.8978
Random-effects negative binomial regression Number of obs = 1,363									Iteration 5: log likelihood = -2875.1151					Iteration 1: log likelihood = -2478.1348						firmage .0734859 .0249442 2.95 0.003 .0245962 .1223757							Iteration 5: log likelihood = -5141.4328							Iteration 1: log likelihood = -2824.5289						Iteration 4: log likelihood = -2755.8931
Group variable: firmcode Number of groups = 193														Iteration 2: log likelihood = -2436.3613						soe .3152027 .2057434 1.53 0.126 -.088047 .7184524							Iteration 6: log likelihood = -5141.3096							Iteration 2: log likelihood = -2806.8304						Iteration 5: log likelihood = -2755.8931
									Iteration 0: log likelihood = -2875.1151 (not concave)					Iteration 3: log likelihood = -2433.8026						lnrd_sub -.0538217 .0372977 -1.44 0.149 -.1269239 .0192805							Iteration 7: log likelihood = -5141.3096							Iteration 3: log likelihood = -2670.614
Random effects u_i ~ Beta Obs per group:									Iteration 1: log likelihood = -2830.6656					Iteration 4: log likelihood = -2433.7879						export .3547424 .1027727 3.45 0.001 .1533116 .5561732														Iteration 4: log likelihood = -2646.6321						Iteration 0: log likelihood = -2755.8931 (not concave)
min = 2									Iteration 2: log likelihood = -2755.4481					Iteration 5: log likelihood = -2433.7879						roa 1.377162 .6536507 2.11 0.035 .09603 2.658294							Iteration 0: log likelihood = -4740.2886							Iteration 5: log likelihood = -2644.4024						Iteration 1: log likelihood = -2727.307 (not concave)
avg = 7.1									Iteration 3: log likelihood = -2686.239											leverage -.1399298 .2980871 -0.47 0.639 -.7241697 .4443102							Iteration 1: log likelihood = -2861.6792							Iteration 6: log likelihood = -2644.3143						Iteration 2: log likelihood = -2662.7361
max = 12									Iteration 4: log likelihood = -2675.9191					Random-effects negative binomial regression Number of obs = 1,002													Iteration 2: log likelihood = -2761.0833							Iteration 7: log likelihood = -2644.314						Iteration 3: log likelihood = -2606.4366
									Iteration 5: log likelihood = -2672.0478					Group variable: firmcode Number of groups = 159						year							Iteration 3: log likelihood = -2755.8978							Iteration 8: log likelihood = -2644.314						Iteration 4: log likelihood = -2541.8452
Wald chi2(25) = 418.97									Iteration 6: log likelihood = -2671.7931											2008 .3211418 .466582 0.69 0.491 -.5933421 1.235626							Iteration 4: log likelihood = -2755.8931													Iteration 5: log likelihood = -2532.4836
Log likelihood = -2900.4767 Prob > chi2 = 0.0000									Iteration 7: log likelihood = -2671.7919					Random effects u_i ~ Beta Obs per group:						2009 .2019448 .4562706 0.44 0.658 -.6923291 1.096219							Iteration 5: log likelihood = -2755.8931							Fitting full model:						Iteration 6: log likelihood = -2530.5061
									Iteration 8: log likelihood = -2671.7919					min = 1						2010 .1129495 .4591938 0.25 0.806 -.7870539 1.012953																				Iteration 7: log likelihood = -2530.0831
														avg = 6.3						2011 .2550337 .4530668 0.56 0.573 -.6329609 1.143028							Iteration 0: log likelihood = -2755.8931 (not concave)							Iteration 0: log likelihood = -2645.1109						Iteration 8: log likelihood = -2530.0776
innovationg Coef. Std. Err. z P>z [95% Conf. Interval]									Fitting full model:					max = 12						2012 .1104551 .4568847 0.24 0.809 -.7850224 1.005933							Iteration 1: log likelihood = -2729.5128 (not concave)							Iteration 1: log likelihood = -2516.4321						Iteration 9: log likelihood = -2530.0776
																				2013 -.0737053 .4667436 -0.16 0.875 -.988506 .8410954							Iteration 2: log likelihood = -2649.581							Iteration 2: log likelihood = -2441.2474
rdspendsumratio .0103743 .008454 1.23 0.220 -.0061952 .0269437									Iteration 0: log likelihood = -2635.9076					Wald chi2(26) = 372.89						2014 -.0059802 .4731026 -0.01 0.990 -.9332443 .9212839							Iteration 3: log likelihood = -2626.1111							Iteration 3: log likelihood = -2426.1272						Fitting full model:
Size -.0747582 .0716445 -1.04 0.297 -.2151788 .0656624									Iteration 1: log likelihood = -2489.7713					Log likelihood = -2433.7879 Prob > chi2 = 0.0000						2015 -.0781509 .4870957 -0.16 0.873 -1.032841 .8765392							Iteration 4: log likelihood = -2556.8061							Iteration 4: log likelihood = -2425.8464
firmage .0368012 .0166471 2.21 0.027 .0041735 .0694288									Iteration 2: log likelihood = -2437.8165											2016 -.4637981 .4992932 -0.93 0.353 -1.442395 .5147986							Iteration 5: log likelihood = -2547.779							Iteration 5: log likelihood = -2425.8455						Iteration 0: log likelihood = -2520.1429
soe .1789538 .1630426 1.10 0.272 -.1406038 .4985114									Iteration 3: log likelihood = -2434.0874											2017 -.8267576 .5143159 -1.61 0.108 -1.834798 .181283							Iteration 6: log likelihood = -2546.533							Iteration 6: log likelihood = -2425.8455						Iteration 1: log likelihood = -2432.1548
lnrd_sub .0055861 .0334204 0.17 0.867 -.0599167 .0710889									Iteration 4: log likelihood = -2434.0611					innovationg Coef. Std. Err. z P>z [95% Conf. Interval]						2018 -1.31099 .5367044 -2.44 0.015 -2.362912 -.2590689							Iteration 7: log likelihood = -2546.352													Iteration 2: log likelihood = -2343.9061
export .4275251 .0894066 4.78 0.000 .2522915 .6027588									Iteration 5: log likelihood = -2434.0611											2019 -2.163347 .5588175 -3.87 0.000 -3.258609 -1.068085							Iteration 8: log likelihood = -2546.3508							Random-effects negative binomial regression Number of obs = 1,002						Iteration 3: log likelihood = -2309.9241
roa 1.858384 .5965018 3.12 0.002 .6892617 3.027506														z_constra1 .1359259 .0432535 3.14 0.002 .0511506 .2207011													Iteration 9: log likelihood = -2546.3508							Group variable: firmcode Number of groups = 159						Iteration 4: log likelihood = -2308.6087
leverage -.2245158 .2619117 -0.86 0.391 -.7378534 .2888217									Random-effects negative binomial regression Number of obs = 1,002					rdspendsumratio .0073976 .0089016 0.83 0.406 -.0100491 .0248444						region																				Iteration 5: log likelihood = -2308.6001
									Group variable: firmcode Number of groups = 159					Size -.0635825 .077916 -0.82 0.414 -.2162952 .0891301						2 -1.127046 .2249711 -5.01 0.000 -1.567981 -.6861107							Fitting full model:							Random effects u_i ~ Beta Obs per group:						Iteration 6: log likelihood = -2308.6001
year														firmage .0352622 .0173976 2.03 0.043 .0011635 .0693608						3 -.5469621 .2561339 -2.14 0.033 -1.048975 -.0449488														min = 1
2008 .2478664 .5037356 0.49 0.623 -.7394372 1.23517									Random effects u_i ~ Beta Obs per group:					soe .100187 .1658686 0.60 0.546 -.2249095 .4252836						4 -.3100019 .6716156 -0.46 0.644 -1.626344 1.006341							Iteration 0: log likelihood = -2513.1157							avg = 6.3						Random-effects negative binomial regression Number of obs = 957
2009 .124531 .4881516 0.26 0.799 -.8322286 1.081291									min = 1					lnrd_sub -.0220926 .0365259 -0.60 0.545 -.093682 .0494968													Iteration 1: log likelihood = -2372.5127							max = 12						Group variable: firmcode Number of groups = 155
2010 .0258749 .4852317 0.05 0.957 -.9251617 .9769116									avg = 6.3					export .3725715 .095508 3.90 0.000 .1853792 .5597638						industry_h .3393797 .1721561 1.97 0.049 .0019599 .6767995							Iteration 2: log likelihood = -2320.2174
2011 .2633052 .4769593 0.55 0.581 -.6715177 1.198128									max = 12					roa 1.420024 .6300198 2.25 0.024 .1852075 2.65484						industry_z .0549564 .2004935 0.27 0.784 -.3380037 .4479166							Iteration 3: log likelihood = -2313.814							Wald chi2(30) = 383.66						Random effects u_i ~ Beta Obs per group:
2012 .0865705 .4770839 0.18 0.856 -.8484968 1.021638														leverage -.0090562 .2805313 -0.03 0.974 -.5588873 .540775						_cons 3.605975 1.77299 2.03 0.042 .1309784 7.080972							Iteration 4: log likelihood = -2313.6885							Log likelihood = -2425.8455 Prob > chi2 = 0.0000						min = 1
2013 -.0471554 .4818283 -0.10 0.922 -.9915215 .8972107									Wald chi2(27) = 372.42																		Iteration 5: log likelihood = -2313.6879													avg = 6.2
2014 .0032983 .4849145 0.01 0.995 -.9471166 .9537133									Log likelihood = -2434.0611 Prob > chi2 = 0.0000					year													Iteration 6: log likelihood = -2313.6879													max = 12
2015 -.1251352 .490667 -0.26 0.799 -1.086825 .8365544														2008 .2262452 .4827699 0.47 0.639 -.7199663 1.172457						.														innovationg Coef. Std. Err. z P>z [95% Conf. Interval]
2016 -.4473128 .4971009 -0.90 0.368 -1.421613 .5269871														2009 .1607648 .4686722 0.34 0.732 -.7578158 1.079345						. estimates store FE							Random-effects negative binomial regression Number of obs = 957													Wald chi2(33) = 408.20
2017 -.7022854 .5044184 -1.39 0.164 -1.690927 .2863565									innovationg Coef. Std. Err. z P>z [95% Conf. Interval]					2010 .0933813 .4680975 0.20 0.842 -.824073 1.010836													Group variable: firmcode Number of groups = 155							z_degree .2074716 .0756932 2.74 0.006 .0591158 .3558275						Log likelihood = -2308.6001 Prob > chi2 = 0.0000
2018 -1.204486 .5152687 -2.34 0.019 -2.214394 -.1945774														2011 .2341845 .4599226 0.51 0.611 -.6672473 1.135616						.														z_degree2 -.0103366 .0048705 -2.12 0.034 -.0198826 -.0007905
2019 -2.104678 .5304349 -3.97 0.000 -3.144312 -1.065045									z_degree .2304526 .0773825 2.98 0.003 .0787856 .3821196					2012 .124968 .4605162 0.27 0.786 -.7776273 1.027563						. xtnbreg innovationg z_degree z_degree2 z_constra1 rdspendsumratio Size firmage soe lnrd_sub expor							Random effects u_i ~ Beta Obs per group:							z_constra1 .116027 .044179 2.63 0.009 .0294378 .2026161
									z_degree2 -.0118999 .0052855 -2.25 0.024 -.0222593 -.0015406					2013 -.0406525 .4658744 -0.09 0.930 -.9537495 .8724445						> t roa leverage i.year i.region industry_h industry_z,re							min = 1							z_patent_stock -.2003475 .0800342 -2.50 0.012 -.3572117 -.0434834						innovationg Coef. Std. Err. z P>z [95% Conf. Interval]
region									rdspendsumratio .0061485 .0090312 0.68 0.496 -.0115524 .0238494					2014 .0433967 .4684206 0.09 0.926 -.8746908 .9614842													avg = 6.2							z_constra1p .1263064 .0628769 2.01 0.045 .00307 .2495428
2 -.6328858 .1792064 -3.53 0.000 -.9841238 -.2816478									Size -.0595747 .0782211 -0.76 0.446 -.2128852 .0937358					2015 -.0061154 .4763209 -0.01 0.990 -.9396871 .9274564						Fitting negative binomial (constant dispersion) model:							max = 12							rdspendsumratio .0060887 .0091651 0.66 0.506 -.0118745 .024052						z_degree .2259634 .0822508 2.75 0.006 .0647548 .3871721
3 -.6297358 .1809975 -3.48 0.001 -.9844843 -.2749873									firmage .0304071 .0174833 1.74 0.082 -.0038596 .0646738					2016 -.3753882 .4837321 -0.78 0.438 -1.323486 .5727092																				Size -.0227679 .0808613 -0.28 0.778 -.1812531 .1357173						z_degree2 -.0225929 .0083635 -2.70 0.007 -.038985 -.0062008
4 -.6220964 .3723032 -1.67 0.095 -1.351797 .1076044									soe .1118838 .1659862 0.67 0.500 -.2134431 .4372107					2017 -.6956846 .491861 -1.41 0.157 -1.659714 .2683451						Iteration 0: log likelihood = -23582.983							Wald chi2(31) = 407.60							firmage .0227665 .01806 1.26 0.207 -.0126304 .0581635						z_constra1 .1088192 .055478 1.96 0.050 .0000842 .2175542
									lnrd_sub -.0213602 .0363983 -0.59 0.557 -.0926997 .0499792					2018 -1.152238 .505617 -2.28 0.023 -2.143229 -.1612467						Iteration 1: log likelihood = -10529.538							Log likelihood = -2313.6879 Prob > chi2 = 0.0000							soe .0779824 .1695396 0.46 0.646 -.2543091 .4102739						z_Strength .0495959 .0473538 1.05 0.295 -.0432157 .1424076
industry_h .1740281 .1331669 1.31 0.191 -.0869743 .4350305									export .3562591 .0951926 3.74 0.000 .169685 .5428332					2019 -2.010647 .520118 -3.87 0.000 -3.03006 -.9912346						Iteration 2: log likelihood = -6745.0235														lnrd_sub -.0248103 .0361118 -0.69 0.492 -.0955882 .0459676						z_degrees .2658821 .1140386 2.33 0.020 .0423706 .4893936
industry_z .1945506 .1484768 1.31 0.190 -.0964585 .4855597									roa 1.677495 .6244969 2.69 0.007 .4535031 2.901486											Iteration 3: log likelihood = -5392.6866														export .3602754 .094822 3.80 0.000 .1744277 .5461232						z_degree2s -.0303358 .0148426 -2.04 0.041 -.0594268 -.0012448
_cons 1.845491 1.388457 1.33 0.184 -.8758339 4.566816									leverage -.0268175 .2807059 -0.10 0.924 -.5769909 .5233559					region						Iteration 4: log likelihood = -5300.5756							innovationg Coef. Std. Err. z P>z [95% Conf. Interval]							roa 1.397182 .6286234 2.22 0.026 .1651025 2.629261						z_patent_stock -.2178723 .0866864 -2.51 0.012 -.3877746 -.04797
														2 -.7018242 .1874704 -3.74 0.000 -1.069259 -.3343889						Iteration 5: log likelihood = -5292.5107														leverage -.0435181 .2787944 -0.16 0.876 -.5899451 .5029089						z_constra1p .1689596 .0701541 2.41 0.016 .0314602 .306459
/ln_r .1706359 .1159503 -.0566226 .3978944									year					3 -.6074645 .1897926 -3.20 0.001 -.979451 -.2354779						Iteration 6: log likelihood = -5292.4086							z_degree .2230927 .0795825 2.80 0.005 .0671138 .3790716													rdspendsumratio .0036729 .0094386 0.39 0.697 -.0148264 .0221723
/ln_s .0157459 .135387 -.2496077 .2810995									2008 .2467508 .4906825 0.50 0.615 -.7149693 1.208471					4 -.6529318 .346983 -1.88 0.060 -1.333006 .0271425						Iteration 7: log likelihood = -5292.4085							z_degree2 -.0210848 .0081098 -2.60 0.009 -.0369797 -.0051899							year						Size -.0075916 .0827323 -0.09 0.927 -.1697439 .1545606
									2009 .1829136 .4758278 0.38 0.701 -.7496918 1.115519																		z_constra1 .1209912 .0539856 2.24 0.025 .0151814 .2268011							2008 .2472259 .4844006 0.51 0.610 -.7021819 1.196634						firmage .0266179 .0188528 1.41 0.158 -.0103329 .0635686
r 1.186059 .1375239 .9449507 1.488687									2010 .1531165 .475156 0.32 0.747 -.7781721 1.084405					industry_h .2339961 .13554 1.73 0.084 -.0316574 .4996495						Iteration 0: log likelihood = -4856.9585							z_Strength .0303816 .0460082 0.66 0.509 -.0597927 .1205559							2009 .2002243 .4708584 0.43 0.671 -.7226413 1.12309						soe .0727093 .1757676 0.41 0.679 -.2717889 .4172074
s 1.015871 .1375357 .7791063 1.324585									2011 .287217 .4673096 0.61 0.539 -.6286929 1.203127					industry_z .1139072 .1510415 0.75 0.451 -.1821286 .409943						Iteration 1: log likelihood = -2965.3379							z_degrees .2460621 .1143308 2.15 0.031 .0219779 .4701464							2010 .144445 .4708878 0.31 0.759 -.7784781 1.067368						lnrd_sub -.0216373 .0367961 -0.59 0.557 -.0937563 .0504817
									2012 .1556217 .4674653 0.33 0.739 -.7605935 1.071837					_cons 2.105408 1.487799 1.42 0.157 -.8106251 5.021441						Iteration 2: log likelihood = -2878.3274							z_degree2s -.0277574 .0146018 -1.90 0.057 -.0563764 .0008617							2011 .3093285 .4633978 0.67 0.504 -.5989145 1.217571						export .3058875 .0974853 3.14 0.002 .1148199 .4969551
LR test vs. pooled: chibar2(01) = 834.66 Prob >= chibar2 = 0.000									2013 .0127779 .4727042 0.03 0.978 -.9137053 .9392611											Iteration 3: log likelihood = -2875.1168							rdspendsumratio .002964 .0093571 0.32 0.751 -.0153756 .0213037							2012 .2008343 .4642828 0.43 0.665 -.7091432 1.110812						roa .9981954 .6353799 1.57 0.116 -.2471264 2.243517
									2014 .1050307 .47531 0.22 0.825 -.8265597 1.036621					/ln_r .3835874 .1313305 .1261845 .6409904						Iteration 4: log likelihood = -2875.1151							Size -.0623448 .079574 -0.78 0.433 -.218307 .0936174							2013 .065342 .4703073 0.14 0.890 -.8564434 .9871273						leverage -.1424994 .2879064 -0.49 0.621 -.7067856 .4217868
.									2015 .0473311 .4828399 0.10 0.922 -.8990178 .99368					/ln_s .5255668 .1662409 .1997406 .8513931						Iteration 5: log likelihood = -2875.1151							firmage .0345615 .017948 1.93 0.054 -.000616 .0697389							2014 .1563407 .4736488 0.33 0.741 -.7719939 1.084675
. estimates store RE									2016 -.3213262 .49072 -0.65 0.513 -1.28312 .6404673																		soe .107717 .1700272 0.63 0.526 -.2255303 .4409643							2015 .1209827 .4824271 0.25 0.802 -.8245571 1.066522						year
									2017 -.6649017 .4991524 -1.33 0.183 -1.643222 .313419					r 1.46754 .1927327 1.134491 1.89836						Iteration 0: log likelihood = -2875.1151 (not concave)							lnrd_sub -.0228221 .0371025 -0.62 0.538 -.0955417 .0498974							2016 -.2091434 .4911545 -0.43 0.670 -1.171789 .7535018						2008 .1087286 .4643487 0.23 0.815 -.8013782 1.018835
.									2018 -1.128675 .5119281 -2.20 0.027 -2.132036 -.1253147					s 1.691417 .2811828 1.221086 2.342908						Iteration 1: log likelihood = -2827.0903							export .2906579 .0973584 2.99 0.003 .0998389 .4814769							2017 -.5456678 .5002487 -1.09 0.275 -1.526137 .4348017						2009 .0596843 .4515578 0.13 0.895 -.8253527 .9447214
. hausman FE RE									2019 -1.921541 .5261288 -3.65 0.000 -2.952734 -.8903475											Iteration 2: log likelihood = -2771.0025							roa 1.04303 .6400535 1.63 0.103 -.2114517 2.297512							2018 -.9957291 .5151573 -1.93 0.053 -2.005419 .0139606						2010 .0071484 .4565114 0.02 0.988 -.8875976 .9018943
														LR test vs. pooled: chibar2(01) = 559.70 Prob >= chibar2 = 0.000						Iteration 3: log likelihood = -2676.3939							leverage -.1388247 .2890959 -0.48 0.631 -.7054423 .4277928							2019 -1.789719 .5300173 -3.38 0.001 -2.828534 -.7509039						2011 .160114 .4481603 0.36 0.721 -.718264 1.038492
Coefficients ----									region											Iteration 4: log likelihood = -2664.198																				2012 -.0223272 .4488849 -0.05 0.960 -.9021253 .857471
(b) (B) (b-B) sqrt(diag(V_b-V_B))									2 -.7213614 .1861356 -3.88 0.000 -1.08618 -.3565424					.						Iteration 5: log likelihood = -2662.0354							year							region						2013 -.1162612 .4549958 -0.26 0.798 -1.008037 .7755143
FE RE Difference S.E.									3 -.5533972 .1922143 -2.88 0.004 -.9301303 -.1766641					. estimates store RE						Iteration 6: log likelihood = -2661.9159							2008 .1508031 .4642434 0.32 0.745 -.7590972 1.060703							2 -.7090095 .1949438 -3.64 0.000 -1.091092 -.3269267						2014 -.0227494 .459191 -0.05 0.960 -.9227472 .8772485
									4 -.639374 .3488612 -1.83 0.067 -1.323129 .0443814											Iteration 7: log likelihood = -2661.9157							2009 .0981948 .4511564 0.22 0.828 -.7860556 .9824451							3 -.5218297 .198951 -2.62 0.009 -.9117665 -.1318929						2015 -.1131182 .4704727 -0.24 0.810 -1.035228 .8089913
rdspendsum~o .0087006 .0103743 -.0016737 .003206														.													2010 .0378233 .4554123 0.08 0.934 -.8547685 .9304151							4 -.6667872 .3556471 -1.87 0.061 -1.363843 .0302683						2016 -.4508141 .4799694 -0.94 0.348 -1.391537 .4899087
Size -.1502948 -.0747582 -.0755367 .0416753									industry_h .2351363 .1357577 1.73 0.083 -.030944 .5012166					. hausman FE RE						Fitting full model:							2011 .1829507 .4462404 0.41 0.682 -.6916643 1.057566													2017 -.7549653 .4892241 -1.54 0.123 -1.713827 .2038964
firmage .0443994 .0368012 .0075982 .0135332									industry_z .0728626 .1535034 0.47 0.635 -.2279986 .3737238																		2012 -.0212811 .4467584 -0.05 0.962 -.8969114 .8543493							industry_h .2563802 .1372882 1.87 0.062 -.0126997 .52546						2018 -1.251207 .5059828 -2.47 0.013 -2.242915 -.2594985
soe .2825265 .1789538 .1035727 .0925654									_cons 2.07097 1.499743 1.38 0.167 -.8684729 5.010413					Coefficients ----						Iteration 0: log likelihood = -2631.0311							2013 -.138194 .4515594 -0.31 0.760 -1.023234 .7468462							industry_z .011777 .1575983 0.07 0.940 -.29711 .320664						2019 -2.078095 .5237117 -3.97 0.000 -3.104551 -1.051639
lnrd_sub -.0128555 .0055861 -.0184416 .008603														(b) (B) (b-B) sqrt(diag(V_b-V_B))						Iteration 1: log likelihood = -2482.0625							2014 -.0479776 .4545868 -0.11 0.916 -.9389515 .8429962							_cons 1.462177 1.563453 0.94 0.350 -1.602136 4.526489
export .4321051 .4275251 .00458 .0328388									/ln_r .3936357 .1319831 .1349535 .6523179					FE RE Difference S.E.						Iteration 2: log likelihood = -2433.675							2015 -.1498445 .4642825 -0.32 0.747 -1.059821 .7601325													region
roa 1.785174 1.858384 -.0732099 .1761116									/ln_s .5250693 .1665766 .1985852 .8515533											Iteration 3: log likelihood = -2430.0184							2016 -.5197978 .4733209 -1.10 0.272 -1.44749 .4078941							/ln_r .3730618 .1330191 .1123491 .6337744						2 -.8221557 .202559 -4.06 0.000 -1.219164 -.4251473
leverage -.3574425 -.2245158 -.1329267 .0852641														z_constra1 .0954687 .1359259 -.0404572 .0111325						Iteration 4: log likelihood = -2429.9989							2017 -.8235982 .4815523 -1.71 0.087 -1.767423 .120227							/ln_s .451541 .1733645 .1117529 .7913291						3 -.4888659 .2064415 -2.37 0.018 -.8934838 -.084248
year									r 1.48236 .1956466 1.144484 1.919986					rdspendsum~o .006046 .0073976 -.0013516 .0036149						Iteration 5: log likelihood = -2429.9989							2018 -1.322895 .4960059 -2.67 0.008 -2.295048 -.350741													4 -.7101539 .3630331 -1.96 0.050 -1.421686 .0013778
2008 .328477 .2478664 .0806106 .0271609									s 1.690576 .2816103 1.219676 2.343284					Size -.1249636 -.0635825 -.0613811 .0490721													2019 -2.170715 .512304 -4.24 0.000 -3.174813 -1.166618							r 1.452174 .1931669 1.118903 1.884711
2009 .1824103 .124531 .0578793 .0473541														firmage .0778879 .0352622 .0426257 .0179799						Random-effects negative binomial regression Number of obs = 1,002														s 1.570731 .2723089 1.118237 2.206327						industry_h .290813 .1425281 2.04 0.041 .0114631 .570163
2010 .0832431 .0258749 .0573682 .0587378									LR test vs. pooled: chibar2(01) = 475.46 Prob >= chibar2 = 0.000					soe .3110267 .100187 .2108397 .1219442						Group variable: firmcode Number of groups = 159							region													industry_z -.0872896 .163374 -0.53 0.593 -.4074968 .2329176
2011 .3385472 .2633052 .075242 .0666837														lnrd_sub -.0506222 -.0220926 -.0285296 .0079626													2 -.8149239 .1921169 -4.24 0.000 -1.191466 -.4383816							LR test vs. pooled: chibar2(01) = 436.94 Prob >= chibar2 = 0.000						_cons 1.408202 1.593769 0.88 0.377 -1.715527 4.531931
2012 .1715671 .0865705 .0849966 .07563									.					export .3692866 .3725715 -.0032849 .0387999						Random effects u_i ~ Beta Obs per group:							3 -.527929 .1957368 -2.70 0.007 -.9115661 -.1442919
2013 .0434481 -.0471554 .0906035 .0909567									. estimates store RE					roa 1.319953 1.420024 -.1000706 .1690219						min = 1							4 -.6423862 .3465358 -1.85 0.064 -1.321584 .0368115							.						/ln_r .3608828 .1352862 .0957267 .6260389
2014 .1070021 .0032983 .1037038 .1032676														leverage -.0945833 -.0090562 -.0855271 .1000765						avg = 6.3														. estimates store RE						/ln_s .3832242 .1786994 .0329799 .7334685
2015 -.0126597 -.1251352 .1124755 .1176049									.					year						max = 12							industry_h .2874146 .1394735 2.06 0.039 .0140516 .5607777
2016 -.3336016 -.4473128 .1137112 .1290016									. hausman FE RE					2008 .313412 .2262452 .0871668 .													industry_z -.0302919 .1564793 -0.19 0.847 -.3369857 .276402							.						r 1.434595 .194081 1.100458 1.870188
2017 -.5734692 -.7022854 .1288162 .1453323														2009 .1873585 .1607648 .0265936 .						Wald chi2(28) = 382.66							_cons 2.430297 1.525609 1.59 0.111 -.559841 5.420435							. hausman FE RE						s 1.467007 .2621532 1.03353 2.08229
2018 -1.060017 -1.204486 .1444684 .162255									Coefficients ----					2010 .0983858 .0933813 .0050045 .						Log likelihood = -2429.9989 Prob > chi2 = 0.0000
2019 -1.96934 -2.104678 .1353379 .1758069									(b) (B) (b-B) sqrt(diag(V_b-V_B))					2011 .2279284 .2341845 -.0062561 .													/ln_r .4031517 .134918 .1387173 .6675861							Coefficients ----						LR test vs. pooled: chibar2(01) = 442.95 Prob >= chibar2 = 0.000
region									FE RE Difference S.E.					2012 .0892597 .124968 -.0357083 .													/ln_s .5218538 .1739042 .1810078 .8626998							(b) (B) (b-B) sqrt(diag(V_b-V_B))
2 -.833715 -.6328858 -.2008292 .1114128														2013 -.1001937 -.0406525 -.0595412 .0418561						innovationg Coef. Std. Err. z P>z [95% Conf. Interval]														FE RE Difference S.E.						.
3 -.638005 -.6297358 -.0082692 .1267981									z_degree .1521643 .2304526 -.0782883 .					2014 -.0346221 .0433967 -.0780188 .0737351													r 1.496534 .2019093 1.148799 1.949526													. estimates store RE
4 .2226897 -.6220964 .8447861 .6213682									z_degree2 -.007319 -.0118999 .0045809 .					2015 -.1066108 -.0061154 -.1004954 .1071846						z_degree .2022852 .0742351 2.72 0.006 .056787 .3477834							s 1.685149 .2930545 1.198425 2.369549							z_degree .1770826 .2074716 -.0303891 .
industry_h .229908 .1740281 .0558799 .0893327									rdspendsum~o .0057113 .0061485 -.0004373 .0034761					2016 -.4976802 -.3753882 -.1222919 .1270734						z_degree2 -.0101411 .0048094 -2.11 0.035 -.0195674 -.0007148														z_degree2 -.0071013 -.0103366 .0032353 .						.
industry_z .2774301 .1945506 .0828795 .1069297									Size -.1222224 -.0595747 -.0626477 .0492187					2017 -.85187 -.6956846 -.1561854 .1532123						z_constra1 .1224925 .0435415 2.81 0.005 .0371528 .2078323							LR test vs. pooled: chibar2(01) = 465.33 Prob >= chibar2 = 0.000							z_constra1 .0785082 .116027 -.0375187 .0106581						. hausman FE RE
									firmage .0725612 .0304071 .0421541 .0178427					2018 -1.330959 -1.152238 -.1787215 .1843603						rdspendsumratio .0056462 .0090639 0.62 0.533 -.0121187 .0234111														z_patent_s~k -.4141782 -.2003475 -.2138306 .0497805
b = consistent under Ho and Ha; obtained from xtnbreg									soe .3007169 .1118838 .1888331 .1227599					2019 -2.214757 -2.010647 -.2041098 .2084179						Size -.0740761 .0776957 -0.95 0.340 -.2263569 .0782048							.							z_constra1p .1770502 .1263064 .0507438 .0440476						Coefficients ----
B = inconsistent under Ha, efficient under Ho; obtained from xtnbreg									lnrd_sub -.049719 -.0213602 -.0283588 .0082627					region						firmage .0299671 .0171998 1.74 0.081 -.0037438 .063678							. estimates store RE							rdspendsum~o .0047311 .0060887 -.0013577 .003604						(b) (B) (b-B) sqrt(diag(V_b-V_B))
									export .3594635 .3562591 .0032044 .0391967					2 -1.124732 -.7018242 -.4229076 .1262923						soe .1095565 .1643371 0.67 0.505 -.2125384 .4316513														Size -.0440177 -.0227679 -.0212498 .0494589						FE RE Difference S.E.
Test: Ho: difference in coefficients not systematic									roa 1.515441 1.677495 -.1620538 .1730566					3 -.5968728 -.6074645 .0105916 .1694931						lnrd_sub -.0266699 .0363082 -0.73 0.463 -.0978327 .044493							.							firmage .0553117 .0227665 .0325451 .0207947
									leverage -.1178962 -.0268175 -.0910787 .1021482					4 -.3469125 -.6529318 .3060193 .5837798						export .3500802 .094693 3.70 0.000 .1644854 .535675							. hausman FE RE							soe .270417 .0779824 .1924346 .1332822						z_degree .2283947 .2259634 .0024312 .0520504
chi2(25) = (b-B)'[(V_b-V_B)^(-1)](b-B)									year					industry_h .3190953 .2339961 .0850993 .1067346						roa 1.494074 .6300031 2.37 0.018 .2592905 2.728857														lnrd_sub -.0469407 -.0248103 -.0221304 .0071516						z_degree2 -.0291057 -.0225929 -.0065127 .0067281
64.04									2008 .3198981 .2467508 .0731473 .					industry_z .0957542 .1139072 -.018153 .1290015						leverage -.0568754 .2793154 -0.20 0.839 -.6043235 .4905728							Coefficients ----							export .3604991 .3602754 .0002237 .0366242						z_constra1 .0398082 .1088192 -.069011 .0153878
Prob>chi2 = 0.0000									2009 .1952494 .1829136 .0123358 .																		(b) (B) (b-B) sqrt(diag(V_b-V_B))							roa 1.229714 1.397182 -.1674673 .1534731						z_Strength .0527279 .0495959 .003132 .0211898
(V_b-V_B is not positive definite)									2010 .1366496 .1531165 -.0164669 .					b = consistent under Ho and Ha; obtained from xtnbreg						year							FE RE Difference S.E.							leverage -.0747102 -.0435181 -.0311921 .0938501						z_degrees .3611739 .2658821 .0952918 .0898414
									2011 .2620735 .287217 -.0251435 .					B = inconsistent under Ha, efficient under Ho; obtained from xtnbreg						2008 .2366005 .4809761 0.49 0.623 -.7060954 1.179296														year						z_degree2s -.0467044 -.0303358 -.0163685 .0135939
.									2012 .111495 .1556217 -.0441267 .											2009 .1796184 .467171 0.38 0.701 -.73602 1.095257							z_degree .1649795 .2230927 -.0581132 .0496254							2008 .3624048 .2472259 .1151789 .						z_patent_s~k -.4771761 -.2178723 -.2593038 .0535258
									2013 -.0601316 .0127779 -.0729095 .					Test: Ho: difference in coefficients not systematic						2010 .1137979 .4666545 0.24 0.807 -.8008281 1.028424							z_degree2 -.0200262 -.0210848 .0010586 .0031469							2009 .2838253 .2002243 .083601 .						z_constra1p .2341822 .1689596 .0652226 .0486288
									2014 .0127513 .1050307 -.0922794 .0566826											2011 .2718927 .458444 0.59 0.553 -.6266411 1.170426							z_constra1 .0546352 .1209912 -.0663561 .0171936							2010 .2426368 .144445 .0981918 .0498818						rdspendsum~o .0018106 .0036729 -.0018623 .0035863
									2015 -.0628702 .0473311 -.1102013 .0953116					chi2(26) = (b-B)'[(V_b-V_B)^(-1)](b-B)						2012 .151821 .4588404 0.33 0.741 -.7474897 1.051132							z_Strength .0123781 .0303816 -.0180035 .019437							2011 .4136736 .3093285 .1043451 .071959						Size -.0343303 -.0075916 -.0267387 .0486306
									2016 -.4522405 -.3213262 -.1309143 .1166218					116.95						2013 -.005622 .4641681 -0.01 0.990 -.9153747 .9041307							z_degrees .2895394 .2460621 .0434773 .0702901							2012 .2993421 .2008343 .0985078 .0949654						firmage .0590336 .0266179 .0324157 .0216746
									2017 -.8166206 -.6649017 -.1517189 .1438003					Prob>chi2 = 0.0000						2014 .0819717 .4666428 0.18 0.861 -.8326313 .9965748							z_degree2s -.0325407 -.0277574 -.0047833 .0085892							2013 .1647641 .065342 .0994221 .1194596						soe .352311 .0727093 .2796017 .1300439
									2018 -1.30232 -1.128675 -.1736448 .1758788					(V_b-V_B is not positive definite)						2015 .0319077 .4744663 0.07 0.946 -.8980292 .9618445							rdspendsum~o .0016357 .002964 -.0013283 .0037231							2014 .253613 .1563407 .0972723 .1385243						lnrd_sub -.0441916 -.0216373 -.0225542 .0071228
									2019 -2.135687 -1.921541 -.2141465 .2010586											2016 -.3289244 .4820634 -0.68 0.495 -1.273751 .6159025							Size -.1326965 -.0623448 -.0703516 .0497139							2015 .2246687 .1209827 .103686 .1620043						export .2740262 .3058875 -.0318613 .0362219
									region					.						2017 -.6660138 .490269 -1.36 0.174 -1.626923 .2948958							firmage .0803812 .0345615 .0458198 .0186688							2016 -.1016399 -.2091434 .1075034 .1793567						roa .8234719 .9981954 -.1747235 .1306459
									2 -1.138738 -.7213614 -.4173763 .1247475											2018 -1.125737 .5033628 -2.24 0.025 -2.11231 -.1391643							soe .387976 .107717 .280259 .1218837							2017 -.4411237 -.5456678 .1045442 .2019751						leverage -.1664082 -.1424994 -.0239088 .0877099
									3 -.5709804 -.5533972 -.0175832 .1689954											2019 -1.935377 .5175732 -3.74 0.000 -2.949801 -.9209519							lnrd_sub -.0488328 -.0228221 -.0260107 .0087238							2018 -.8813464 -.9957291 .1143827 .229731						year
									4 -.3459479 -.639374 .2934261 .5839808																		export .2706084 .2906579 -.0200494 .0416679							2019 -1.675006 -1.789719 .1147125 .2554651						2008 .2102544 .1087286 .1015259 .
									industry_h .324817 .2351363 .0896807 .1072829											region							roa .8979071 1.04303 -.1451231 .1785745							region						2009 .1385508 .0596843 .0788664 .
									industry_z .0757162 .0728626 .0028537 .1298723											2 -.7000028 .1857235 -3.77 0.000 -1.064014 -.3359914							leverage -.2157953 -.1388247 -.0769706 .1036998							2 -1.206211 -.7090095 -.4972014 .1457113						2010 .1138548 .0071484 .1067064 .0217729
																				3 -.5423904 .1897681 -2.86 0.004 -.914329 -.1704518							year							3 -.558724 -.5218297 -.0368943 .1930682						2011 .2784257 .160114 .1183117 .0625734
									b = consistent under Ho and Ha; obtained from xtnbreg											4 -.6016113 .3410961 -1.76 0.078 -1.270147 .0669247							2008 .223577 .1508031 .0727739 .							4 -.5073493 -.6667872 .1594379 .6266471						2012 .1074174 -.0223272 .1297446 .0905708
									B = inconsistent under Ha, efficient under Ho; obtained from xtnbreg																		2009 .1141791 .0981948 .0159844 .							industry_h .3329933 .2563802 .0766131 .1116696						2013 .0145288 -.1162612 .13079 .1222273
																				industry_h .2571337 .1342183 1.92 0.055 -.0059295 .5201968							2010 .0279776 .0378233 -.0098457 .							industry_z -.0200716 .011777 -.0318487 .143239						2014 .1098965 -.0227494 .1326458 .1443133
									Test: Ho: difference in coefficients not systematic											industry_z .0516056 .1519692 0.34 0.734 -.2462486 .3494598							2011 .1624954 .1829507 -.0204553 .													2015 .0342877 -.1131182 .1474058 .1685316
																				_cons 2.48581 1.490198 1.67 0.095 -.434924 5.406544							2012 -.0591593 -.0212811 -.0378783 .							b = consistent under Ho and Ha; obtained from xtnbreg						2016 -.3108727 -.4508141 .1399414 .1878359
									chi2(27) = (b-B)'[(V_b-V_B)^(-1)](b-B)																		2013 -.2120323 -.138194 -.0738383 .0674043							B = inconsistent under Ha, efficient under Ho; obtained from xtnbreg						2017 -.611991 -.7549653 .1429743 .2123185
									42.62											/ln_r .4185121 .1333464 .1571579 .6798663							2014 -.1436066 -.0479776 -.095629 .0931879													2018 -1.084587 -1.251207 .1666197 .2418617
									Prob>chi2 = 0.0286											/ln_s .5842952 .1703379 .2504391 .9181514							2015 -.2674651 -.1498445 -.1176206 .1234267							Test: Ho: difference in coefficients not systematic						2019 -1.901731 -2.078095 .1763644 .2693038
									(V_b-V_B is not positive definite)																		2016 -.6704107 -.5197978 -.1506128 .1436052													region
																				r 1.519699 .2026464 1.17018 1.973614							2017 -.9954405 -.8235982 -.1718423 .1679135							chi2(30) = (b-B)'[(V_b-V_B)^(-1)](b-B)						2 -1.366857 -.8221557 -.5447009 .1514357
									.											s 1.793726 .3055396 1.284589 2.504656							2018 -1.5073 -1.322895 -.184405 .1988867							203.73						3 -.4953576 -.4888659 -.0064917 .2099477
																											2019 -2.409253 -2.170715 -.2385374 .2233017							Prob>chi2 = 0.0000						4 -.6049062 -.7101539 .1052478 .6587142
																				LR test vs. pooled: chibar2(01) = 463.83 Prob >= chibar2 = 0.000							region							(V_b-V_B is not positive definite)						industry_h .3987699 .290813 .1079569 .1138015
																											2 -1.229486 -.8149239 -.4145624 .1279022													industry_z -.2226427 -.0872896 -.1353531 .1518339
																				.							3 -.478707 -.527929 .049222 .1815857							.
																				. estimates store RE							4 -.3588886 -.6423862 .2834976 .5937932													b = consistent under Ho and Ha; obtained from xtnbreg
																											industry_h .4023438 .2874146 .1149291 .1101515													B = inconsistent under Ha, efficient under Ho; obtained from xtnbreg
																				.							industry_z -.0946428 -.0302919 -.0643509 .1339726
																				. hausman FE RE																				Test: Ho: difference in coefficients not systematic
																											b = consistent under Ho and Ha; obtained from xtnbreg
																				Coefficients ----							B = inconsistent under Ha, efficient under Ho; obtained from xtnbreg													chi2(33) = (b-B)'[(V_b-V_B)^(-1)](b-B)
																				(b) (B) (b-B) sqrt(diag(V_b-V_B))																				1248.66
																				FE RE Difference S.E.							Test: Ho: difference in coefficients not systematic													Prob>chi2 = 0.0000
																																								(V_b-V_B is not positive definite)
																				z_degree .1360946 .2022852 -.0661906 .011335							chi2(31) = (b-B)'[(V_b-V_B)^(-1)](b-B)
																				z_degree2 -.0064214 -.0101411 .0037197 .							108.02													.
																				z_constra1 .0876603 .1224925 -.0348322 .0113399							Prob>chi2 = 0.0000
																				rdspendsum~o .0051673 .0056462 -.0004789 .0035567							(V_b-V_B is not positive definite)
																				Size -.1310883 -.0740761 -.0570123 .0496278
																				firmage .0734859 .0299671 .0435188 .018066							.
																				soe .3152027 .1095565 .2056462 .1237888
																				lnrd_sub -.0538217 -.0266699 -.0271519 .0085342
																				export .3547424 .3500802 .0046622 .0399434
																				roa 1.377162 1.494074 -.1169121 .1742276
																				leverage -.1399298 -.0568754 -.0830544 .1041096
																				year
																				2008 .3211418 .2366005 .0845414 .
																				2009 .2019448 .1796184 .0223264 .
																				2010 .1129495 .1137979 -.0008483 .
																				2011 .2550337 .2718927 -.016859 .
																				2012 .1104551 .151821 -.0413659 .
																				2013 -.0737053 -.005622 -.0680833 .0489653
																				2014 -.0059802 .0819717 -.0879519 .0779141
																				2015 -.0781509 .0319077 -.1100586 .1101997
																				2016 -.4637981 -.3289244 -.1348737 .1300332
																				2017 -.8267576 -.6660138 -.1607438 .1554257
																				2018 -1.31099 -1.125737 -.1852531 .1862192
																				2019 -2.163347 -1.935377 -.2279704 .2107014
																				region
																				2 -1.127046 -.7000028 -.4270432 .1269598
																				3 -.5469621 -.5423904 -.0045717 .1720252
																				4 -.3100019 -.6016113 .2916094 .5785508
																				industry_h .3393797 .2571337 .082246 .1078108
																				industry_z .0549564 .0516056 .0033509 .1307785
																				b = consistent under Ho and Ha; obtained from xtnbreg
																				B = inconsistent under Ha, efficient under Ho; obtained from xtnbreg
																				Test: Ho: difference in coefficients not systematic
																				chi2(28) = (b-B)'[(V_b-V_B)^(-1)](b-B)
																				84.24
																				Prob>chi2 = 0.0000
																				(V_b-V_B is not positive definite)
																				.

## Sheet: robustness checks
research outputs-invention_grant							research inputs-lag network positions and moderating variables
xtnbreg invention_grant z_degree z_degree2 rdspendsumratio Size firmage soe lnrd_sub	export roa l						xtnbreg innovationg l.(z_degree z_degree2 z_constra1 z_Strength z_degrees z_degree2s z_patent_sto
> everage i.year i.region industry_h industry_z ,fe							> ck z_constra1p) rdspendsumratio Size firmage soe lnrd_sub export roa leverage i.year i.region ind
note: 20 groups (20 obs) dropped because of only one obs per group							> ustry_h industry_z,fe
							note: 9 groups (9 obs) dropped because of only one obs per group
Iteration 0: log likelihood = -1451.5408 (not concave)							note: 21 groups (76 obs) dropped because of all zero outcomes
Iteration 1: log likelihood = -1389.6982
Iteration 2: log likelihood = -1246.9856							Iteration 0: log likelihood = -2283.7153 (not concave)
Iteration 3: log likelihood = -1220.8314							Iteration 1: log likelihood = -1853.4462
Iteration 4: log likelihood = -1217.5077							Iteration 2: log likelihood = -1814.9325 (not concave)
Iteration 5: log likelihood = -1217.3484							Iteration 3: log likelihood = -1715.6664 (not concave)
Iteration 6: log likelihood = -1217.3478							Iteration 4: log likelihood = -1581.6612 (not concave)
Iteration 7: log likelihood = -1217.3478							Iteration 5: log likelihood = -1497.8045
							Iteration 6: log likelihood = -1465.3685
Conditional FE negative binomial regression Number of obs = 666							Iteration 7: log likelihood = -1429.6826
Group variable: firmcode Number of groups = 122							Iteration 8: log likelihood = -1426.4918
							Iteration 9: log likelihood = -1426.3886
Obs per group:							Iteration 10: log likelihood = -1426.3884
min = 2							Iteration 11: log likelihood = -1426.3884
avg = 5.5
max = 12							Conditional FE negative binomial regression Number of obs = 793
							Group variable: firmcode Number of groups = 119
Wald chi2(27) = 92.17
Log likelihood = -1217.3478 Prob > chi2 = 0.0000							Obs per group:
							min = 2
							avg = 6.7
invention_grant Coef. Std. Err. z P>z [95% Conf. Interval]							max = 12
z_degree .2067266 .0595499 3.47 0.001 .090011 .3234421							Wald chi2(32) = 453.71
z_degree2 -.0081797 .0027486 -2.98 0.003 -.0135668 -.0027926							Log likelihood = -1426.3884 Prob > chi2 = 0.0000
rdspendsumratio .0025915 .0094644 0.27 0.784 -.0159585 .0211414
Size -.0407442 .1117375 -0.36 0.715 -.2597457 .1782572
firmage .0277676 .0286205 0.97 0.332 -.0283275 .0838627							innovationg Coef. Std. Err. z P>z [95% Conf. Interval]
soe .1745714 .1988251 0.88 0.380 -.2151187 .5642615
lnrd_sub -.0581965 .0432878 -1.34 0.179 -.1430391 .026646							z_degree
export .4940623 .1190383 4.15 0.000 .2607515 .7273731							L1. .3196211 .1184168 2.70 0.007 .0875284 .5517138
roa .3886107 .7164925 0.54 0.588 -1.015689 1.79291
leverage -.1259516 .3198452 -0.39 0.694 -.7528367 .5009336							z_degree2
							L1. -.0254564 .0104958 -2.43 0.015 -.0460277 -.0048851
year
2008 .2056167 .580964 0.35 0.723 -.9330519 1.344285							z_constra1
2009 -.2176382 .576398 -0.38 0.706 -1.347358 .9120811							L1. .000226 .0580556 0.00 0.997 -.1135609 .1140129
2010 -.2178433 .5818642 -0.37 0.708 -1.358276 .9225895
2011 -.0295827 .5765093 -0.05 0.959 -1.15952 1.100355							z_Strength
2012 .0716048 .5837151 0.12 0.902 -1.072456 1.215665							L1. .0349683 .0533891 0.65 0.512 -.0696725 .1396091
2013 .051605 .5943308 0.09 0.931 -1.113262 1.216472
2014 .0979843 .6006528 0.16 0.870 -1.079274 1.275242							z_degrees
2015 -.0475521 .6238703 -0.08 0.939 -1.270315 1.175211							L1. .2076637 .1065878 1.95 0.051 -.0012445 .4165719
2016 .0228131 .6326605 0.04 0.971 -1.217179 1.262805
2017 -.25245 .6514466 -0.39 0.698 -1.529262 1.024362							z_degree2s
2018 -.3749987 .6694101 -0.56 0.575 -1.687018 .9370209							L1. -.0212629 .0126346 -1.68 0.092 -.0460262 .0035003
2019 -.6723064 .6891338 -0.98 0.329 -2.022984 .6783711
							z_patent_stock
region							L1. -.5925926 .1193959 -4.96 0.000 -.8266044 -.3585809
2 -.8393385 .2717327 -3.09 0.002 -1.371925 -.3067521
3 -.4367469 .2991958 -1.46 0.144 -1.02316 .1496662							z_constra1p
4 1.705201 1.968381 0.87 0.386 -2.152755 5.563157							L1. .3040166 .0943901 3.22 0.001 .1190153 .4890179
industry_h .202212 .2004841 1.01 0.313 -.1907296 .5951536							rdspendsumratio -.0142133 .0119953 -1.18 0.236 -.0377236 .009297
industry_z -.0772374 .24177 -0.32 0.749 -.551098 .3966232							Size -.1931322 .1076664 -1.79 0.073 -.4041545 .0178901
_cons 2.682572 2.213997 1.21 0.226 -1.656781 7.021926							firmage .0278138 .0369409 0.75 0.451 -.0445891 .1002167
							soe .3204702 .2360494 1.36 0.175 -.1421781 .7831185
							lnrd_sub -.0177118 .0392684 -0.45 0.652 -.0946765 .0592528
.							export .4960628 .1134937 4.37 0.000 .2736192 .7185063
. xtnbreg invention_grant z_constra1 rdspendsumratio Size firmage soe lnrd_sub export	roa leverage						roa .3713332 .7109381 0.52 0.601 -1.02208 1.764746
> i.year i.region industry_h industry_z ,fe							leverage -.7835598 .3045241 -2.57 0.010 -1.380416 -.1867036
note: 20 groups (20 obs) dropped because of only one obs per group
							year
Iteration 0: log likelihood = -1267.2195							2009 -.47542 .2589372 -1.84 0.066 -.9829276 .0320875
Iteration 1: log likelihood = -1225.4526							2010 -.2571198 .2550995 -1.01 0.313 -.7571056 .242866
Iteration 2: log likelihood = -1217.4772							2011 -.073556 .2563545 -0.29 0.774 -.5760016 .4288895
Iteration 3: log likelihood = -1217.4052							2012 -.0528203 .2662521 -0.20 0.843 -.5746648 .4690241
Iteration 4: log likelihood = -1217.4012							2013 -.0300918 .2928249 -0.10 0.918 -.6040181 .5438345
Iteration 5: log likelihood = -1217.4012							2014 .1024378 .3223558 0.32 0.751 -.529368 .7342435
							2015 .0697241 .3579117 0.19 0.846 -.6317698 .7712181
Conditional FE negative binomial regression Number of obs = 666							2016 -.1973347 .3928803 -0.50 0.615 -.9673659 .5726965
Group variable: firmcode Number of groups = 122							2017 -.4678266 .4291112 -1.09 0.276 -1.308869 .373216
							2018 -.8990587 .467955 -1.92 0.055 -1.816234 .0181163
Obs per group:							2019 -1.701582 .5168534 -3.29 0.001 -2.714596 -.6885679
min = 2
avg = 5.5							region
max = 12							2 -1.965753 .2866364 -6.86 0.000 -2.52755 -1.403956
							3 -1.016467 .3330699 -3.05 0.002 -1.669272 -.3636619
Wald chi2(26) = 85.03							4 -1.309194 .7904874 -1.66 0.098 -2.858521 .2401332
Log likelihood = -1217.4012 Prob > chi2 = 0.0000
							industry_h .1384682 .2129211 0.65 0.515 -.2788494 .5557859
							industry_z .2639327 .2866878 0.92 0.357 -.297965 .8258305
invention_grant Coef. Std. Err. z P>z [95% Conf. Interval]							_cons 6.17352 2.103898 2.93 0.003 2.049956 10.29708
z_constra1 .1470277 .0511224 2.88 0.004 .0468297 .2472258
rdspendsumratio .0013033 .0094398 0.14 0.890 -.0171982 .0198049							.
Size -.0718424 .1113537 -0.65 0.519 -.2900917 .1464069							. xtnbreg innovationg l.(z_degree z_degree2 z_constra1 z_Strength z_degrees z_degree2s ) rdspendsum
firmage .0327383 .0287682 1.14 0.255 -.0236463 .0891228							> ratio Size firmage soe lnrd_sub export roa leverage i.year i.region industry_h industry_z,fe
soe .1522953 .1975289 0.77 0.441 -.2348542 .5394448							note: 9 groups (9 obs) dropped because of only one obs per group
lnrd_sub -.0610832 .0434935 -1.40 0.160 -.1463288 .0241625							note: 21 groups (76 obs) dropped because of all zero outcomes
export .5191352 .1200518 4.32 0.000 .2838381 .7544323
roa -.2069268 .7247687 -0.29 0.775 -1.627447 1.213594							Iteration 0: log likelihood = -2438.1622 (not concave)
leverage -.0687043 .3138175 -0.22 0.827 -.6837754 .5463667							Iteration 1: log likelihood = -2289.1216 (not concave)
							Iteration 2: log likelihood = -2085.3517
year							Iteration 3: log likelihood = -1845.8641 (not concave)
2008 .2989168 .5798388 0.52 0.606 -.8375464 1.43538							Iteration 4: log likelihood = -1522.8748
2009 -.1475743 .5775156 -0.26 0.798 -1.279484 .9843354							Iteration 5: log likelihood = -1467.4197 (not concave)
2010 -.2226322 .5821334 -0.38 0.702 -1.363593 .9183283							Iteration 6: log likelihood = -1464.3162
2011 -.0260984 .5773054 -0.05 0.964 -1.157596 1.105399							Iteration 7: log likelihood = -1444.6752
2012 .109563 .5846485 0.19 0.851 -1.036327 1.255453							Iteration 8: log likelihood = -1443.4327
2013 .0930816 .5949659 0.16 0.876 -1.07303 1.259193							Iteration 9: log likelihood = -1443.3911
2014 .1375849 .6015892 0.23 0.819 -1.041508 1.316678							Iteration 10: log likelihood = -1443.391
2015 -.0210695 .624733 -0.03 0.973 -1.245524 1.203385
2016 .062744 .6327878 0.10 0.921 -1.177497 1.302985							Conditional FE negative binomial regression Number of obs = 793
2017 -.2121436 .6509414 -0.33 0.744 -1.487965 1.063678							Group variable: firmcode Number of groups = 119
2018 -.3247602 .6691512 -0.49 0.627 -1.636273 .9867521
2019 -.6476472 .6897468 -0.94 0.348 -1.999526 .7042317							Obs per group:
							min = 2
region							avg = 6.7
2 -.8976804 .2699488 -3.33 0.001 -1.42677 -.3685904							max = 12
3 -.538787 .2958178 -1.82 0.069 -1.118579 .0410052
4 1.983797 2.710813 0.73 0.464 -3.329299 7.296892							Wald chi2(30) = 433.54
							Log likelihood = -1443.391 Prob > chi2 = 0.0000
industry_h .1044612 .1954155 0.53 0.593 -.2785461 .4874686
industry_z -.1343471 .2404216 -0.56 0.576 -.6055647 .3368705
_cons 3.435338 2.211141 1.55 0.120 -.898419 7.769095							innovationg Coef. Std. Err. z P>z [95% Conf. Interval]
xtnbreg invention_grant z_degree z_degree2 z_constra1 z_patent_stock z_constra1p rdspendsumratio							z_degree
> Size firmage soe lnrd_sub export roa leverage i.year i.region industry_h industry_z,fe							L1. .2849256 .1205175 2.36 0.018 .0487156 .5211356
note: 20 groups (20 obs) dropped because of only one obs per group
							z_degree2
Iteration 0: log likelihood = -1407.9373 (not concave)							L1. -.0225878 .0107531 -2.10 0.036 -.0436636 -.0015121
Iteration 1: log likelihood = -1296.1753
Iteration 2: log likelihood = -1213.5027							z_constra1
Iteration 3: log likelihood = -1208.72							L1. -.0211082 .0560254 -0.38 0.706 -.130916 .0886996
Iteration 4: log likelihood = -1208.1996
Iteration 5: log likelihood = -1208.1871							z_Strength
Iteration 6: log likelihood = -1208.1867							L1. .0016329 .0521189 0.03 0.975 -.1005183 .1037841
Iteration 7: log likelihood = -1208.1867
							z_degrees
Conditional FE negative binomial regression Number of obs = 666							L1. .1732807 .1070365 1.62 0.105 -.036507 .3830684
Group variable: firmcode Number of groups = 122
							z_degree2s
Obs per group:							L1. -.015325 .0126456 -1.21 0.226 -.0401098 .0094599
min = 2
avg = 5.5							rdspendsumratio -.011022 .0113677 -0.97 0.332 -.0333022 .0112583
max = 12							Size -.2942239 .1079786 -2.72 0.006 -.505858 -.0825898
							firmage .0777321 .0311923 2.49 0.013 .0165963 .1388679
Wald chi2(30) = 112.23							soe .3033667 .2240556 1.35 0.176 -.1357743 .7425077
Log likelihood = -1208.1867 Prob > chi2 = 0.0000							lnrd_sub -.0176045 .0403786 -0.44 0.663 -.0967451 .0615361
							export .5491032 .1156128 4.75 0.000 .3225063 .7757001
							roa .822375 .7153022 1.15 0.250 -.5795915 2.224342
invention_grant Coef. Std. Err. z P>z [95% Conf. Interval]							leverage -.7233434 .3123271 -2.32 0.021 -1.335493 -.1111934
z_degree .2005698 .0583078 3.44 0.001 .0862886 .3148511							year
z_degree2 -.007906 .0026507 -2.98 0.003 -.0131013 -.0027108							2009 -.5818151 .268725 -2.17 0.030 -1.108506 -.0551237
z_constra1 .1010913 .0534691 1.89 0.059 -.0037062 .2058887							2010 -.45347 .2624491 -1.73 0.084 -.9678607 .0609207
z_patent_stock -.1958695 .0784785 -2.50 0.013 -.3496845 -.0420544							2011 -.3484002 .2568308 -1.36 0.175 -.8517794 .1549789
z_constra1p .1359156 .0578881 2.35 0.019 .022457 .2493741							2012 -.3905031 .2583766 -1.51 0.131 -.8969119 .1159058
rdspendsumratio .0044711 .0100094 0.45 0.655 -.0151469 .0240891							2013 -.4523712 .2753132 -1.64 0.100 -.9919752 .0872327
Size .0216066 .1157697 0.19 0.852 -.2052977 .248511							2014 -.4014004 .2937565 -1.37 0.172 -.9771526 .1743518
firmage .0244172 .0297762 0.82 0.412 -.0339431 .0827775							2015 -.5292032 .3196537 -1.66 0.098 -1.155713 .0973066
soe .1073663 .2003993 0.54 0.592 -.2854091 .5001418							2016 -.893636 .3448822 -2.59 0.010 -1.569593 -.2176794
lnrd_sub -.0643637 .0427758 -1.50 0.132 -.1482026 .0194753							2017 -1.25736 .3711988 -3.39 0.001 -1.984896 -.5298236
export .5425161 .1178839 4.60 0.000 .311468 .7735642							2018 -1.764891 .4051484 -4.36 0.000 -2.558968 -.9708152
roa -.166222 .729344 -0.23 0.820 -1.59571 1.263266							2019 -2.661119 .4476582 -5.94 0.000 -3.538513 -1.783725
leverage -.0707261 .3188712 -0.22 0.824 -.6957022 .5542499
							region
year							2 -1.741264 .2588981 -6.73 0.000 -2.248695 -1.233833
2008 .2112341 .5674364 0.37 0.710 -.9009209 1.323389							3 -.8385568 .3086347 -2.72 0.007 -1.44347 -.2336438
2009 -.2411483 .5645356 -0.43 0.669 -1.347618 .8653211							4 -1.078955 .6780231 -1.59 0.112 -2.407856 .2499457
2010 -.284154 .5701131 -0.50 0.618 -1.401555 .833247
2011 -.060249 .5652094 -0.11 0.915 -1.168039 1.047541							industry_h .2397851 .1995282 1.20 0.229 -.1512829 .6308531
2012 .0317856 .5737892 0.06 0.956 -1.092821 1.156392							industry_z .2322427 .2469729 0.94 0.347 -.2518153 .7163008
2013 .0260076 .5850606 0.04 0.965 -1.12069 1.172705							_cons 7.660722 2.088377 3.67 0.000 3.567579 11.75386
2014 .0825591 .593781 0.14 0.889 -1.08123 1.246348
2015 -.0851336 .6179583 -0.14 0.890 -1.29631 1.126042
2016 .0409523 .6279744 0.07 0.948 -1.189855 1.27176							.
2017 -.2332036 .6489035 -0.36 0.719 -1.505031 1.038624							. xtnbreg innovationg l.(z_degree z_degree2 z_constra1 z_patent_stock z_constra1p) rdspendsumratio
2018 -.3790663 .6693806 -0.57 0.571 -1.691028 .9328956							> Size firmage soe lnrd_sub export roa leverage i.year i.region industry_h industry_z,fe
2019 -.6710014 .6902296 -0.97 0.331 -2.023826 .6818237							note: 8 groups (8 obs) dropped because of only one obs per group
							note: 22 groups (80 obs) dropped because of all zero outcomes
region
2 -.8637811 .2815322 -3.07 0.002 -1.415574 -.3119882							Iteration 0: log likelihood = -1885.8741 (not concave)
3 -.4331867 .3090452 -1.40 0.161 -1.038904 .1725307							Iteration 1: log likelihood = -1689.3206
4 2.17774 3.418328 0.64 0.524 -4.52206 8.877539							Iteration 2: log likelihood = -1607.3848
							Iteration 3: log likelihood = -1537.6553
industry_h .2276697 .2019675 1.13 0.260 -.1681793 .6235186							Iteration 4: log likelihood = -1518.7053
industry_z -.1782257 .2514845 -0.71 0.479 -.6711263 .314675							Iteration 5: log likelihood = -1516.5591
_cons 1.609303 2.314767 0.70 0.487 -2.927558 6.146163							Iteration 6: log likelihood = -1516.5281
							Iteration 7: log likelihood = -1516.5281
. xtnbreg invention_grant z_degree z_degree2 z_constra1 z_Strength z_degrees z_degree2s rdspendsum							Conditional FE negative binomial regression Number of obs = 828
> ratio Size firmage soe lnrd_sub export roa leverage i.year i.region industry_h industry_z,fe							Group variable: firmcode Number of groups = 123
note: 21 groups (21 obs) dropped because of only one obs per group
							Obs per group:
Iteration 0: log likelihood = -1442.0731 (not concave)							min = 2
Iteration 1: log likelihood = -1289.4312							avg = 6.7
Iteration 2: log likelihood = -1223.1172							max = 12
Iteration 3: log likelihood = -1162.0796 (not concave)
Iteration 4: log likelihood = -1156.2461							Wald chi2(29) = 399.64
Iteration 5: log likelihood = -1154.8026							Log likelihood = -1516.5281 Prob > chi2 = 0.0000
Iteration 6: log likelihood = -1154.3592
Iteration 7: log likelihood = -1154.315
Iteration 8: log likelihood = -1154.3063							innovationg Coef. Std. Err. z P>z [95% Conf. Interval]
Iteration 9: log likelihood = -1154.3039
Iteration 10: log likelihood = -1154.3032							z_degree
Iteration 11: log likelihood = -1154.303							L1. .291594 .111443 2.62 0.009 .0731698 .5100182
Iteration 12: log likelihood = -1154.303
Iteration 13: log likelihood = -1154.303							z_degree2
							L1. -.0192297 .0100736 -1.91 0.056 -.0389735 .0005142
Conditional FE negative binomial regression Number of obs = 631
Group variable: firmcode Number of groups = 116							z_constra1
							L1. .0377974 .0483192 0.78 0.434 -.0569065 .1325014
Obs per group:
min = 2							z_patent_stock
avg = 5.4							L1. -.5108947 .1138603 -4.49 0.000 -.7340569 -.2877326
max = 12
							z_constra1p
Wald chi2(31) = 122.18							L1. .2202297 .0900126 2.45 0.014 .0438081 .3966512
Log likelihood = -1154.303 Prob > chi2 = 0.0000
							rdspendsumratio -.0102668 .0117699 -0.87 0.383 -.0333353 .0128017
							Size -.241075 .1064306 -2.27 0.024 -.4496751 -.0324749
invention_grant Coef. Std. Err. z P>z [95% Conf. Interval]							firmage .0177528 .0369749 0.48 0.631 -.0547168 .0902223
							soe .1796922 .2334831 0.77 0.442 -.2779262 .6373106
z_degree .3020138 .0740699 4.08 0.000 .1568395 .4471881							lnrd_sub -.0071959 .0376498 -0.19 0.848 -.0809882 .0665964
z_degree2 -.0325858 .0093956 -3.47 0.001 -.0510008 -.0141709							export .5878588 .1092012 5.38 0.000 .3738284 .8018891
z_constra1 .211215 .0646573 3.27 0.001 .0844889 .3379411							roa .8419272 .7089157 1.19 0.235 -.547522 2.231376
z_Strength .1245183 .0544058 2.29 0.022 .017885 .2311517							leverage -.584953 .3031503 -1.93 0.054 -1.179117 .0092106
z_degrees .2857107 .1400636 2.04 0.041 .011191 .5602303
z_degree2s -.0429038 .0173648 -2.47 0.013 -.0769383 -.0088694							year
rdspendsumratio .001568 .0098541 0.16 0.874 -.0177457 .0208818							2009 -.5463218 .2687616 -2.03 0.042 -1.073085 -.0195587
Size -.0670136 .1134565 -0.59 0.555 -.2893842 .155357							2010 -.2552428 .2596574 -0.98 0.326 -.7641619 .2536763
firmage .0380755 .0289439 1.32 0.188 -.0186535 .0948046							2011 -.0992813 .2549643 -0.39 0.697 -.5990022 .4004395
soe .1242754 .1977274 0.63 0.530 -.2632631 .511814							2012 -.0335681 .2645912 -0.13 0.899 -.5521573 .4850211
lnrd_sub -.0649187 .0447045 -1.45 0.146 -.1525379 .0227005							2013 -.0290262 .2887452 -0.10 0.920 -.5949564 .536904
export .5125048 .1205754 4.25 0.000 .2761813 .7488283							2014 .0904993 .3169758 0.29 0.775 -.5307619 .7117604
roa .0863089 .732092 0.12 0.906 -1.348565 1.521183							2015 .1014947 .3502417 0.29 0.772 -.5849665 .7879559
leverage -.1981864 .3303176 -0.60 0.549 -.8455969 .4492241							2016 -.1235601 .3825837 -0.32 0.747 -.8734104 .6262903
							2017 -.403397 .418656 -0.96 0.335 -1.223948 .4171537
year							2018 -.8292993 .4591696 -1.81 0.071 -1.729255 .0706567
2008 .2171364 .533535 0.41 0.684 -.8285731 1.262846							2019 -1.585718 .5038439 -3.15 0.002 -2.573234 -.5982016
2009 -.3225691 .5341639 -0.60 0.546 -1.369511 .724373
2010 -.3813682 .5423454 -0.70 0.482 -1.444346 .6816093							region
2011 -.1836583 .5361889 -0.34 0.732 -1.234569 .8672526							2 -1.787593 .2801564 -6.38 0.000 -2.336689 -1.238497
2012 -.0842856 .5426307 -0.16 0.877 -1.147822 .979251							3 -1.056915 .3225695 -3.28 0.001 -1.68914 -.4246905
2013 -.1283016 .5535157 -0.23 0.817 -1.213172 .9565693							4 -1.094943 .7825091 -1.40 0.162 -2.628633 .4387461
2014 -.0916091 .5609268 -0.16 0.870 -1.191005 1.007787
2015 -.2898314 .5858038 -0.49 0.621 -1.437986 .858323							industry_h .0655921 .2070878 0.32 0.751 -.3402925 .4714768
2016 -.1865615 .5977423 -0.31 0.755 -1.358115 .984992							industry_z .5019806 .2754027 1.82 0.068 -.0377988 1.04176
2017 -.5064704 .6147617 -0.82 0.410 -1.711381 .6984403							_cons 6.839058 2.084787 3.28 0.001 2.752951 10.92516
2018 -.5999388 .635787 -0.94 0.345 -1.846059 .6461809
2019 -.9615767 .655353 -1.47 0.142 -2.246045 .3228916
							.
region							. xtnbreg innovationg l.(z_degree z_degree2 z_constra1 ) rdspendsumratio Size firmage soe lnrd_sub
2 -.9539396 .2816458 -3.39 0.001 -1.505955 -.401924							> export roa leverage i.year i.region industry_h industry_z,fe
3 -.434563 .2995966 -1.45 0.147 -1.021761 .1526355							note: 8 groups (8 obs) dropped because of only one obs per group
4 11.17904 672.195 0.02 0.987 -1306.299 1328.657							note: 22 groups (80 obs) dropped because of all zero outcomes
industry_h .318052 .200204 1.59 0.112 -.0743407 .7104447							Iteration 0: log likelihood = -1918.9703 (not concave)
industry_z -.2116799 .2494608 -0.85 0.396 -.700614 .2772542							Iteration 1: log likelihood = -1742.6756
_cons 3.47215 2.21962 1.56 0.118 -.8782255 7.822525							Iteration 2: log likelihood = -1627.1298
							Iteration 3: log likelihood = -1589.0849
							Iteration 4: log likelihood = -1544.6469
.							Iteration 5: log likelihood = -1530.6932
							Iteration 6: log likelihood = -1530.4579
							Iteration 7: log likelihood = -1530.4561
							Iteration 8: log likelihood = -1530.4561
							Conditional FE negative binomial regression Number of obs = 828
							Group variable: firmcode Number of groups = 123
							Obs per group:
							min = 2
							avg = 6.7
							max = 12
							Wald chi2(27) = 378.82
							Log likelihood = -1530.4561 Prob > chi2 = 0.0000
							innovationg Coef. Std. Err. z P>z [95% Conf. Interval]
							z_degree
							L1. .2338953 .1104359 2.12 0.034 .0174449 .4503456
							z_degree2
							L1. -.0168681 .0095182 -1.77 0.076 -.0355234 .0017872
							z_constra1
							L1. .0277559 .046947 0.59 0.554 -.0642585 .1197703
							rdspendsumratio -.0069029 .0112197 -0.62 0.538 -.0288932 .0150873
							Size -.3380296 .1061488 -3.18 0.001 -.5460773 -.1299818
							firmage .0643488 .0300938 2.14 0.032 .0053661 .1233315
							soe .1888149 .2213655 0.85 0.394 -.2450536 .6226833
							lnrd_sub -.0087236 .0388558 -0.22 0.822 -.0848796 .0674324
							export .6173349 .1114426 5.54 0.000 .3989114 .8357584
							roa 1.267244 .7093532 1.79 0.074 -.1230625 2.657551
							leverage -.5725565 .3085788 -1.86 0.064 -1.17736 .0322468
							year
							2009 -.6218297 .2783642 -2.23 0.025 -1.167414 -.0762458
							2010 -.4203866 .2672356 -1.57 0.116 -.9441587 .1033855
							2011 -.3316917 .2557139 -1.30 0.195 -.8328817 .1694984
							2012 -.3232343 .2568826 -1.26 0.208 -.8267149 .1802463
							2013 -.3850092 .2721168 -1.41 0.157 -.9183482 .1483298
							2014 -.3321628 .2892337 -1.15 0.251 -.8990504 .2347248
							2015 -.4043721 .3125192 -1.29 0.196 -1.016898 .2081542
							2016 -.7166396 .3349118 -2.14 0.032 -1.373055 -.0602246
							2017 -1.082626 .360368 -3.00 0.003 -1.788934 -.3763177
							2018 -1.592002 .3937945 -4.04 0.000 -2.363825 -.8201792
							2019 -2.437059 .4307536 -5.66 0.000 -3.281321 -1.592798
							region
							2 -1.588878 .2517385 -6.31 0.000 -2.082276 -1.095479
							3 -.8785211 .2987817 -2.94 0.003 -1.464122 -.2929198
							4 -.962209 .6718187 -1.43 0.152 -2.278949 .3545314
							industry_h .2102924 .1932707 1.09 0.277 -.1685113 .589096
							industry_z .4037508 .2381114 1.70 0.090 -.0629389 .8704406
							_cons 8.292198 2.059265 4.03 0.000 4.256113 12.32828
							.
							. xtnbreg innovationg l.( z_constra1 ) rdspendsumratio Size firmage soe lnrd_sub export roa leverag
							> e i.year i.region industry_h industry_z,fe
							note: 8 groups (8 obs) dropped because of only one obs per group
							note: 22 groups (80 obs) dropped because of all zero outcomes
							Iteration 0: log likelihood = -1673.4572
							Iteration 1: log likelihood = -1648.8714
							Iteration 2: log likelihood = -1537.755
							Iteration 3: log likelihood = -1532.7266
							Iteration 4: log likelihood = -1532.5717
							Iteration 5: log likelihood = -1532.5716
							Conditional FE negative binomial regression Number of obs = 828
							Group variable: firmcode Number of groups = 123
							Obs per group:
							min = 2
							avg = 6.7
							max = 12
							Wald chi2(25) = 374.41
							Log likelihood = -1532.5716 Prob > chi2 = 0.0000
							innovationg Coef. Std. Err. z P>z [95% Conf. Interval]
							z_constra1
							L1. .0415155 .0461997 0.90 0.369 -.0490343 .1320652
							rdspendsumratio -.00514 .0110413 -0.47 0.642 -.0267805 .0165005
							Size -.3249802 .1059202 -3.07 0.002 -.53258 -.1173803
							firmage .0717325 .0301844 2.38 0.017 .0125721 .1308929
							soe .1805769 .2211528 0.82 0.414 -.2528746 .6140285
							lnrd_sub -.0034662 .0390411 -0.09 0.929 -.0799853 .0730529
							export .6334987 .1122401 5.64 0.000 .413512 .8534853
							roa 1.248023 .7077999 1.76 0.078 -.1392398 2.635285
							leverage -.4874058 .3068908 -1.59 0.112 -1.088901 .1140892
							year
							2009 -.6291775 .2821608 -2.23 0.026 -1.182203 -.0761525
							2010 -.4316177 .2709754 -1.59 0.111 -.9627198 .0994844
							2011 -.3568321 .2590862 -1.38 0.168 -.8646317 .1509676
							2012 -.3401478 .2601184 -1.31 0.191 -.8499706 .1696749
							2013 -.4144908 .2750722 -1.51 0.132 -.9536224 .1246409
							2014 -.3676201 .2921938 -1.26 0.208 -.9403094 .2050692
							2015 -.4368532 .3155833 -1.38 0.166 -1.055385 .1816786
							2016 -.7483156 .337959 -2.21 0.027 -1.410703 -.0859281
							2017 -1.108006 .3628107 -3.05 0.002 -1.819102 -.3969099
							2018 -1.60574 .3971043 -4.04 0.000 -2.38405 -.8274298
							2019 -2.490246 .4342202 -5.73 0.000 -3.341302 -1.63919
							region
							2 -1.58559 .2536256 -6.25 0.000 -2.082687 -1.088493
							3 -.9565595 .2950194 -3.24 0.001 -1.534787 -.3783321
							4 -1.023492 .6799039 -1.51 0.132 -2.356079 .3090956
							industry_h .1880212 .1936054 0.97 0.331 -.1914385 .5674809
							industry_z .4610575 .2356362 1.96 0.050 -.0007809 .9228959
							_cons 7.780438 2.04506 3.80 0.000 3.772194 11.78868
							.
							. xtnbreg innovationg l.(z_degree z_degree2 ) rdspendsumratio Size firmage soe lnrd_sub export roa
							> leverage i.year i.region industry_h industry_z,fe
							note: 8 groups (8 obs) dropped because of only one obs per group
							note: 22 groups (80 obs) dropped because of all zero outcomes
							Iteration 0: log likelihood = -1909.4773 (not concave)
							Iteration 1: log likelihood = -1708.1663
							Iteration 2: log likelihood = -1619.8302
							Iteration 3: log likelihood = -1593.9168
							Iteration 4: log likelihood = -1544.4183
							Iteration 5: log likelihood = -1530.7487
							Iteration 6: log likelihood = -1530.6321
							Iteration 7: log likelihood = -1530.6321
							Conditional FE negative binomial regression Number of obs = 828
							Group variable: firmcode Number of groups = 123
							Obs per group:
							min = 2
							avg = 6.7
							max = 12
							Wald chi2(26) = 379.30
							Log likelihood = -1530.6321 Prob > chi2 = 0.0000
							innovationg Coef. Std. Err. z P>z [95% Conf. Interval]
							z_degree
							L1. .2438313 .1091488 2.23 0.025 .0299035 .4577591
							z_degree2
							L1. -.0176378 .0094791 -1.86 0.063 -.0362165 .0009408
							rdspendsumratio -.0071361 .0112178 -0.64 0.525 -.0291227 .0148504
							Size -.3309961 .1057267 -3.13 0.002 -.5382165 -.1237756
							firmage .0635507 .030231 2.10 0.036 .004299 .1228024
							soe .186899 .2218594 0.84 0.400 -.2479374 .6217355
							lnrd_sub -.0098627 .0387564 -0.25 0.799 -.0858238 .0660984
							export .6072504 .1100905 5.52 0.000 .391477 .8230239
							roa 1.332262 .7009177 1.90 0.057 -.0415113 2.706036
							leverage -.5791994 .308281 -1.88 0.060 -1.183419 .0250203
							year
							2009 -.6074518 .2779151 -2.19 0.029 -1.152155 -.0627482
							2010 -.4083428 .2667587 -1.53 0.126 -.9311803 .1144947
							2011 -.3093645 .2534837 -1.22 0.222 -.8061833 .1874544
							2012 -.3068285 .2559066 -1.20 0.231 -.8083964 .1947393
							2013 -.3666562 .2710025 -1.35 0.176 -.8978114 .164499
							2014 -.3084437 .2871882 -1.07 0.283 -.8713222 .2544348
							2015 -.3797463 .3105273 -1.22 0.221 -.9883687 .2288761
							2016 -.6938459 .3334951 -2.08 0.037 -1.347484 -.0402074
							2017 -1.062072 .3596881 -2.95 0.003 -1.767048 -.3570962
							2018 -1.569239 .3930202 -3.99 0.000 -2.339545 -.7989339
							2019 -2.410542 .4296951 -5.61 0.000 -3.252729 -1.568356
							region
							2 -1.598337 .2512599 -6.36 0.000 -2.090798 -1.105877
							3 -.869541 .299696 -2.90 0.004 -1.456934 -.2821477
							4 -.9649237 .676307 -1.43 0.154 -2.290461 .3606136
							industry_h .1956264 .1926452 1.02 0.310 -.1819512 .5732041
							industry_z .4146953 .2386767 1.74 0.082 -.0531025 .8824931
							_cons 8.166585 2.053287 3.98 0.000 4.142217 12.19095
							.
